# Supplementary material for: Sensor orientation and other factors which increase the blast overpressure reporting errors
Source: PLoS One. 2020 Oct 8;15(10):e0240262. doi: 10.1371/journal.pone.0240262 (PMC7544144; doi:10.1371/journal.pone.0240262)
Supplement: S1 File — (ZIP) [file pone.0240262.s001.zip]

Archive with 1 entries (1 files):
- PONE-D-20-17170 - Experimental data.xlsx
