# Supplementary material for: Sensor orientation and other factors which increase the blast overpressure reporting errors
Source: PLoS One. 2020 Oct 8;15(10):e0240262. doi: 10.1371/journal.pone.0240262 (PMC7544144; doi:10.1371/journal.pone.0240262)
Supplement: S1 File — (ZIP) [file pone.0240262.s001.zip › PONE-D-20-17170 - Experimental data.xlsx]

## Sheet: Fig1
B3 - Incident - 5 psi		B3 - Reflected - 5 psi		B3 - Incident - 10 psi		B3 - Reflected - 10 psi			PCB - Incident - 5 psi		PCB - Reflected - 5 psi		PCB - Incident - 10 psi		PCB - Reflected - 10 psi
Time (ms)	Overpressure (psi)	Time (ms)	Overpressure (psi)	Time (ms)	Overpressure (psi)	Time (ms)	Overpressure (psi)		Time (ms)	Overpressure (psi)	Time (ms)	Overpressure (psi)	Time (ms)	Overpressure (psi)	Time (ms)	Overpressure (psi)
-2.96	0	-2.96	0	-2.96	0	-2.96	0.21756		-3	0.119	-3	-0.22	-3	-0.086	-3	-0.077
-2.955	0	-2.955	0	-2.955	0	-2.955	0.21756		-2.999	-0.021	-2.999	-0.016	-2.999	0.054	-2.999	-0.023
-2.95	0	-2.95	0	-2.95	0	-2.95	0.21756		-2.998	-0.021	-2.998	0.096	-2.998	0.082	-2.998	0.084
-2.945	0	-2.945	0	-2.945	0	-2.945	0.21756		-2.997	0.091	-2.997	0.17	-2.997	0.026	-2.997	0.209
-2.94	0	-2.94	0	-2.94	0	-2.94	0.21756		-2.996	0.091	-2.996	0.133	-2.996	0.026	-2.996	0.156
-2.935	0	-2.935	0	-2.935	0	-2.935	0.21756		-2.995	0.007	-2.995	0.133	-2.995	-0.058	-2.995	-0.112
-2.93	0	-2.93	0	-2.93	0	-2.93	0.21756		-2.994	-0.105	-2.994	-0.09	-2.994	-0.002	-2.994	-0.148
-2.925	0	-2.925	0	-2.925	0	-2.925	0.21756		-2.993	0.007	-2.993	-0.22	-2.993	-0.002	-2.993	-0.184
-2.92	0	-2.92	0	-2.92	0	-2.92	0.21756		-2.992	-0.021	-2.992	-0.183	-2.992	-0.03	-2.992	-0.112
-2.915	0	-2.915	0	-2.915	0	-2.915	0.21756		-2.991	0.063	-2.991	0.022	-2.991	0.026	-2.991	-0.041
-2.91	0	-2.91	0	-2.91	0	-2.91	0.21756		-2.99	-0.049	-2.99	0.133	-2.99	0.082	-2.99	0.066
-2.905	0	-2.905	0	-2.905	0	-2.905	0.21756		-2.989	0.091	-2.989	0.059	-2.989	-0.002	-2.989	0.191
-2.9	0	-2.9	0	-2.9	0	-2.9	0.21756		-2.988	0.147	-2.988	0.114	-2.988	-0.03	-2.988	0.066
-2.895	0	-2.895	0	-2.895	0	-2.895	0.21756		-2.987	0.007	-2.987	0.022	-2.987	-0.002	-2.987	-0.041
-2.89	0	-2.89	0	-2.89	0.21756	-2.89	0.21756		-2.986	-0.021	-2.986	-0.09	-2.986	-0.002	-2.986	-0.13
-2.885	0	-2.885	0	-2.885	0.21756	-2.885	0.21756		-2.985	-0.049	-2.985	-0.183	-2.985	-0.03	-2.985	-0.166
-2.88	0	-2.88	0	-2.88	0	-2.88	0.21756		-2.984	0.007	-2.984	-0.127	-2.984	-0.002	-2.984	-0.059
-2.875	-0.21756	-2.875	0	-2.875	0	-2.875	0.21756		-2.983	0.035	-2.983	0.04	-2.983	0.026	-2.983	0.102
-2.87	0	-2.87	0	-2.87	0.21756	-2.87	0.21756		-2.982	-0.049	-2.982	0.189	-2.982	0.082	-2.982	0.191
-2.865	-0.21756	-2.865	0	-2.865	0	-2.865	0.21756		-2.981	0.119	-2.981	0.133	-2.981	0.026	-2.981	0.084
-2.86	-0.21756	-2.86	0	-2.86	0	-2.86	0		-2.98	0.035	-2.98	0.114	-2.98	-0.03	-2.98	-0.059
-2.855	-0.21756	-2.855	0	-2.855	0	-2.855	0.21756		-2.979	0.035	-2.979	0.022	-2.979	-0.058	-2.979	-0.095
-2.85	-0.21756	-2.85	0.21756	-2.85	0	-2.85	0		-2.978	0.007	-2.978	-0.09	-2.978	0.026	-2.978	-0.077
-2.845	-0.21756	-2.845	0	-2.845	0	-2.845	0		-2.977	-0.049	-2.977	-0.183	-2.977	0.054	-2.977	-0.095
-2.84	0	-2.84	0	-2.84	0	-2.84	0		-2.976	0.007	-2.976	-0.146	-2.976	-0.03	-2.976	-0.041
-2.835	0	-2.835	0	-2.835	0	-2.835	0.21756		-2.975	-0.217	-2.975	0.096	-2.975	-0.058	-2.975	0.138
-2.83	0	-2.83	0.21756	-2.83	0.21756	-2.83	0		-2.974	-0.021	-2.974	0.189	-2.974	0.054	-2.974	0.138
-2.825	0	-2.825	0	-2.825	0.21756	-2.825	0.21756		-2.973	0.063	-2.973	0.17	-2.973	0.11	-2.973	0.156
-2.82	0	-2.82	0	-2.82	0.21756	-2.82	0.21756		-2.972	0.063	-2.972	0.059	-2.972	-0.03	-2.972	0.066
-2.815	0	-2.815	0	-2.815	0.21756	-2.815	0.21756		-2.971	0.035	-2.971	-0.016	-2.971	-0.058	-2.971	-0.148
-2.81	-0.21756	-2.81	0	-2.81	0	-2.81	0		-2.97	-0.021	-2.97	-0.127	-2.97	-0.002	-2.97	-0.166
-2.805	0	-2.805	0	-2.805	0	-2.805	0		-2.969	-0.077	-2.969	-0.164	-2.969	0.026	-2.969	-0.184
-2.8	0	-2.8	0	-2.8	0	-2.8	0		-2.968	0.035	-2.968	-0.108	-2.968	0.054	-2.968	0.066
-2.795	0	-2.795	0.21756	-2.795	0	-2.795	0		-2.967	0.091	-2.967	0.114	-2.967	-0.03	-2.967	0.138
-2.79	0	-2.79	0	-2.79	0	-2.79	0		-2.966	0.007	-2.966	0.207	-2.966	0.11	-2.966	0.173
-2.785	0	-2.785	0	-2.785	0	-2.785	0		-2.965	0.035	-2.965	0.114	-2.965	0.026	-2.965	0.12
-2.78	0	-2.78	0	-2.78	0	-2.78	0		-2.964	0.007	-2.964	-0.016	-2.964	-0.03	-2.964	-0.077
-2.775	0	-2.775	0	-2.775	0	-2.775	0		-2.963	0.119	-2.963	-0.108	-2.963	-0.114	-2.963	-0.13
-2.77	0	-2.77	0	-2.77	0	-2.77	0		-2.962	-0.105	-2.962	-0.09	-2.962	-0.002	-2.962	-0.077
-2.765	0	-2.765	0	-2.765	0	-2.765	0		-2.961	-0.049	-2.961	-0.108	-2.961	0.082	-2.961	0.031
-2.76	0	-2.76	0	-2.76	0	-2.76	0.21756		-2.96	0.035	-2.96	-0.071	-2.96	0.026	-2.96	0.12
-2.755	0	-2.755	0	-2.755	0.21756	-2.755	0		-2.959	0.091	-2.959	0.077	-2.959	0.026	-2.959	0.245
-2.75	0	-2.75	0	-2.75	0	-2.75	0.21756		-2.958	0.007	-2.958	0.17	-2.958	0.026	-2.958	0.191
-2.745	0	-2.745	0	-2.745	0.21756	-2.745	0		-2.957	0.035	-2.957	0.04	-2.957	0.026	-2.957	0.102
-2.74	0	-2.74	0	-2.74	0.21756	-2.74	0.21756		-2.956	0.091	-2.956	-0.071	-2.956	-0.058	-2.956	-0.112
-2.735	0	-2.735	0	-2.735	0.21756	-2.735	0		-2.955	0.063	-2.955	-0.127	-2.955	-0.086	-2.955	-0.22
-2.73	0	-2.73	0.21756	-2.73	0.21756	-2.73	0.21756		-2.954	-0.077	-2.954	-0.053	-2.954	0.054	-2.954	-0.13
-2.725	0	-2.725	0.21756	-2.725	0.21756	-2.725	0		-2.953	-0.049	-2.953	-0.09	-2.953	0.11	-2.953	-0.112
-2.72	0	-2.72	0.21756	-2.72	0.21756	-2.72	0.21756		-2.952	0.007	-2.952	-0.034	-2.952	0.026	-2.952	0.084
-2.715	0	-2.715	0	-2.715	0.21756	-2.715	0.21756		-2.951	-0.105	-2.951	0.096	-2.951	-0.03	-2.951	0.173
-2.71	0	-2.71	0	-2.71	0.21756	-2.71	0.21756		-2.95	0.119	-2.95	0.207	-2.95	-0.002	-2.95	0.084
-2.705	0	-2.705	0	-2.705	0	-2.705	0.21756		-2.949	0.007	-2.949	0.114	-2.949	-0.03	-2.949	-0.112
-2.7	0	-2.7	0	-2.7	0	-2.7	0.21756		-2.948	0.007	-2.948	-0.108	-2.948	0.026	-2.948	-0.148
-2.695	0	-2.695	0	-2.695	0	-2.695	0.21756		-2.947	-0.021	-2.947	-0.164	-2.947	-0.03	-2.947	-0.13
-2.69	0	-2.69	0	-2.69	0	-2.69	0.21756		-2.946	0.007	-2.946	-0.108	-2.946	-0.03	-2.946	-0.112
-2.685	0	-2.685	0	-2.685	0	-2.685	0.21756		-2.945	-0.077	-2.945	0.022	-2.945	0.054	-2.945	0.013
-2.68	0	-2.68	0	-2.68	0	-2.68	0.21756		-2.944	0.091	-2.944	0.059	-2.944	0.054	-2.944	0.12
-2.675	0	-2.675	0	-2.675	0	-2.675	0		-2.943	0.035	-2.943	0.114	-2.943	0.026	-2.943	0.12
-2.67	0	-2.67	0	-2.67	0	-2.67	0		-2.942	0.007	-2.942	0.151	-2.942	-0.002	-2.942	0.066
-2.665	0	-2.665	0	-2.665	0.21756	-2.665	0.21756		-2.941	-0.049	-2.941	0.04	-2.941	0.082	-2.941	-0.059
-2.66	0	-2.66	0	-2.66	0	-2.66	0.21756		-2.94	-0.021	-2.94	-0.09	-2.94	-0.002	-2.94	-0.059
-2.655	0	-2.655	0	-2.655	0	-2.655	0		-2.939	-0.049	-2.939	-0.146	-2.939	-0.058	-2.939	-0.148
-2.65	0	-2.65	0	-2.65	0	-2.65	0.21756		-2.938	-0.049	-2.938	-0.09	-2.938	-0.058	-2.938	-0.148
-2.645	0.21756	-2.645	0	-2.645	0	-2.645	0.21756		-2.937	0.035	-2.937	-0.053	-2.937	0.026	-2.937	-0.023
-2.64	0	-2.64	0	-2.64	0	-2.64	0.21756		-2.936	0.007	-2.936	0.059	-2.936	0.082	-2.936	0.138
-2.635	0	-2.635	0	-2.635	0	-2.635	0.21756		-2.935	0.063	-2.935	0.17	-2.935	-0.002	-2.935	0.138
-2.63	0	-2.63	0	-2.63	0	-2.63	0.21756		-2.934	0.035	-2.934	0.207	-2.934	-0.03	-2.934	-0.023
-2.625	0	-2.625	0	-2.625	0	-2.625	0.21756		-2.933	-0.049	-2.933	0.003	-2.933	-0.002	-2.933	-0.13
-2.62	0	-2.62	0	-2.62	0	-2.62	0.21756		-2.932	-0.133	-2.932	-0.22	-2.932	0.026	-2.932	-0.166
-2.615	0	-2.615	0	-2.615	0	-2.615	0.21756		-2.931	-0.021	-2.931	-0.238	-2.931	-0.002	-2.931	-0.148
-2.61	0	-2.61	0.21756	-2.61	0	-2.61	0.21756		-2.93	0.063	-2.93	-0.053	-2.93	-0.03	-2.93	-0.005
-2.605	0.21756	-2.605	0.21756	-2.605	0	-2.605	0.21756		-2.929	-0.077	-2.929	0.096	-2.929	0.054	-2.929	0.138
-2.6	0.21756	-2.6	0.21756	-2.6	0	-2.6	0		-2.928	0.119	-2.928	0.133	-2.928	0.082	-2.928	0.173
-2.595	0.21756	-2.595	0.21756	-2.595	0.21756	-2.595	0		-2.927	0.063	-2.927	0.133	-2.927	0.026	-2.927	0.12
-2.59	0.21756	-2.59	0.21756	-2.59	0.21756	-2.59	0		-2.926	0.007	-2.926	0.114	-2.926	-0.058	-2.926	0.138
-2.585	0	-2.585	0	-2.585	0.21756	-2.585	0		-2.925	-0.077	-2.925	-0.034	-2.925	-0.03	-2.925	-0.041
-2.58	0	-2.58	0	-2.58	0.21756	-2.58	0		-2.924	-0.049	-2.924	-0.164	-2.924	-0.03	-2.924	-0.112
-2.575	0	-2.575	0	-2.575	0.21756	-2.575	0		-2.923	0.035	-2.923	-0.127	-2.923	-0.03	-2.923	-0.095
-2.57	0	-2.57	0	-2.57	0	-2.57	0		-2.922	0.063	-2.922	0.022	-2.922	-0.058	-2.922	-0.005
-2.565	0	-2.565	0	-2.565	0	-2.565	0		-2.921	-0.077	-2.921	0.077	-2.921	0.054	-2.921	0.12
-2.56	0	-2.56	0	-2.56	0.21756	-2.56	0		-2.92	0.063	-2.92	0.077	-2.92	0.054	-2.92	0.191
-2.555	0	-2.555	0	-2.555	0.21756	-2.555	0.21756		-2.919	0.063	-2.919	0.096	-2.919	0.026	-2.919	0.102
-2.55	0	-2.55	0	-2.55	0.21756	-2.55	0.21756		-2.918	-0.021	-2.918	0.133	-2.918	-0.058	-2.918	-0.041
-2.545	0	-2.545	0	-2.545	0.21756	-2.545	0.21756		-2.917	-0.049	-2.917	0.003	-2.917	-0.002	-2.917	-0.202
-2.54	0	-2.54	0	-2.54	0.21756	-2.54	0.21756		-2.916	-0.077	-2.916	-0.201	-2.916	-0.058	-2.916	-0.22
-2.535	0	-2.535	0	-2.535	0	-2.535	0.21756		-2.915	-0.021	-2.915	-0.22	-2.915	0.054	-2.915	-0.077
-2.53	0	-2.53	0	-2.53	0.21756	-2.53	0.21756		-2.914	0.259	-2.914	0.022	-2.914	-0.03	-2.914	0.031
-2.525	0	-2.525	0	-2.525	0	-2.525	0.21756		-2.913	-0.049	-2.913	0.244	-2.913	-0.03	-2.913	0.066
-2.52	0.21756	-2.52	0	-2.52	0	-2.52	0.21756		-2.912	0.035	-2.912	0.207	-2.912	0.026	-2.912	0.084
-2.515	0.21756	-2.515	0	-2.515	0	-2.515	0.21756		-2.911	0.063	-2.911	0.114	-2.911	0.054	-2.911	-0.005
-2.51	0	-2.51	0	-2.51	0	-2.51	0.21756		-2.91	0.007	-2.91	-0.071	-2.91	-0.058	-2.91	-0.112
-2.505	0	-2.505	0	-2.505	0	-2.505	0.21756		-2.909	-0.049	-2.909	-0.09	-2.909	-0.086	-2.909	-0.202
-2.5	0	-2.5	0	-2.5	0	-2.5	0.21756		-2.908	-0.105	-2.908	-0.09	-2.908	-0.03	-2.908	-0.13
-2.495	0	-2.495	0	-2.495	0	-2.495	0.21756		-2.907	0.007	-2.907	-0.09	-2.907	0.054	-2.907	-0.041
-2.49	0	-2.49	0	-2.49	0	-2.49	0.21756		-2.906	0.091	-2.906	0.04	-2.906	-0.002	-2.906	-0.023
-2.485	0	-2.485	0	-2.485	0	-2.485	0.21756		-2.905	-0.049	-2.905	0.17	-2.905	0.026	-2.905	0.173
-2.48	0	-2.48	0	-2.48	0	-2.48	0.21756		-2.904	0.035	-2.904	0.114	-2.904	0.138	-2.904	0.209
-2.475	0	-2.475	0	-2.475	0	-2.475	0.21756		-2.903	0.035	-2.903	0.022	-2.903	0.054	-2.903	0.191
-2.47	0	-2.47	0	-2.47	0.21756	-2.47	0		-2.902	0.091	-2.902	-0.016	-2.902	-0.058	-2.902	-0.13
-2.465	0	-2.465	0	-2.465	0.21756	-2.465	0		-2.901	-0.105	-2.901	-0.053	-2.901	-0.058	-2.901	-0.184
-2.46	0	-2.46	0	-2.46	0.21756	-2.46	0		-2.9	-0.021	-2.9	-0.183	-2.9	0.026	-2.9	-0.077
-2.455	0	-2.455	0	-2.455	0.21756	-2.455	0		-2.899	-0.021	-2.899	-0.164	-2.899	0.026	-2.899	0.013
-2.45	0	-2.45	0	-2.45	0.21756	-2.45	0.21756		-2.898	0.091	-2.898	0.077	-2.898	0.026	-2.898	0.156
-2.445	0	-2.445	0	-2.445	0	-2.445	0.21756		-2.897	-0.021	-2.897	0.244	-2.897	-0.03	-2.897	0.173
-2.44	0	-2.44	0	-2.44	0	-2.44	0		-2.896	-0.049	-2.896	0.207	-2.896	-0.002	-2.896	0.013
-2.435	0	-2.435	0.21756	-2.435	0	-2.435	0.21756		-2.895	0.091	-2.895	0.059	-2.895	-0.002	-2.895	-0.077
-2.43	0	-2.43	0	-2.43	0	-2.43	0.21756		-2.894	0.007	-2.894	-0.108	-2.894	-0.03	-2.894	-0.095
-2.425	0	-2.425	0	-2.425	0	-2.425	0.21756		-2.893	-0.049	-2.893	-0.164	-2.893	-0.058	-2.893	-0.148
-2.42	0	-2.42	0	-2.42	0	-2.42	0.21756		-2.892	-0.021	-2.892	-0.09	-2.892	0.11	-2.892	-0.112
-2.415	0	-2.415	0	-2.415	0	-2.415	0.21756		-2.891	0.035	-2.891	-0.016	-2.891	0.054	-2.891	0.066
-2.41	0	-2.41	0	-2.41	0	-2.41	0.21756		-2.89	0.091	-2.89	0.114	-2.89	0.082	-2.89	0.156
-2.405	0	-2.405	0	-2.405	0	-2.405	0.21756		-2.889	-0.245	-2.889	0.226	-2.889	-0.002	-2.889	0.209
-2.4	0	-2.4	0	-2.4	0	-2.4	0		-2.888	0.063	-2.888	0.114	-2.888	-0.002	-2.888	0.048
-2.395	0	-2.395	0	-2.395	0	-2.395	0		-2.887	-0.049	-2.887	-0.016	-2.887	-0.002	-2.887	-0.005
-2.39	0	-2.39	0	-2.39	0	-2.39	0		-2.886	0.007	-2.886	-0.146	-2.886	-0.058	-2.886	-0.059
-2.385	0.21756	-2.385	0	-2.385	0	-2.385	0		-2.885	-0.049	-2.885	-0.09	-2.885	-0.086	-2.885	-0.077
-2.38	0.21756	-2.38	0	-2.38	0.21756	-2.38	0		-2.884	-0.077	-2.884	-0.053	-2.884	0.054	-2.884	0.013
-2.375	0	-2.375	0	-2.375	0	-2.375	0.21756		-2.883	0.091	-2.883	0.003	-2.883	0.11	-2.883	0.209
-2.37	0	-2.37	0	-2.37	0	-2.37	0.21756		-2.882	0.035	-2.882	0.114	-2.882	0.054	-2.882	0.191
-2.365	0	-2.365	0	-2.365	0	-2.365	0.21756		-2.881	0.091	-2.881	0.281	-2.881	-0.002	-2.881	0.102
-2.36	0	-2.36	0	-2.36	0	-2.36	0.21756		-2.88	-0.049	-2.88	0.151	-2.88	-0.142	-2.88	-0.041
-2.355	0	-2.355	0	-2.355	0	-2.355	0.21756		-2.879	0.007	-2.879	-0.016	-2.879	-0.002	-2.879	-0.095
-2.35	0	-2.35	0	-2.35	0	-2.35	0		-2.878	-0.049	-2.878	-0.257	-2.878	0.082	-2.878	-0.13
-2.345	0	-2.345	0	-2.345	0	-2.345	0		-2.877	0.259	-2.877	-0.164	-2.877	-0.086	-2.877	-0.112
-2.34	0	-2.34	0	-2.34	0	-2.34	0.21756		-2.876	-0.049	-2.876	0.022	-2.876	-0.03	-2.876	-0.041
-2.335	0	-2.335	0	-2.335	0	-2.335	0		-2.875	-0.049	-2.875	0.04	-2.875	0.082	-2.875	0.156
-2.33	0	-2.33	0	-2.33	0	-2.33	0.21756		-2.874	0.147	-2.874	0.077	-2.874	0.026	-2.874	0.102
-2.325	0	-2.325	0	-2.325	0	-2.325	0.21756		-2.873	0.091	-2.873	0.114	-2.873	-0.002	-2.873	0.102
-2.32	0	-2.32	0	-2.32	0	-2.32	0.21756		-2.872	0.035	-2.872	0.059	-2.872	-0.03	-2.872	0.013
-2.315	0	-2.315	0	-2.315	0	-2.315	0		-2.871	-0.049	-2.871	-0.071	-2.871	-0.002	-2.871	-0.148
-2.31	0	-2.31	0	-2.31	0	-2.31	0.21756		-2.87	0.035	-2.87	-0.183	-2.87	-0.086	-2.87	-0.22
-2.305	0	-2.305	0	-2.305	0	-2.305	0		-2.869	-0.049	-2.869	-0.127	-2.869	-0.03	-2.869	-0.166
-2.3	0	-2.3	0	-2.3	0	-2.3	0.21756		-2.868	-0.049	-2.868	0.022	-2.868	0.026	-2.868	0.066
-2.295	0	-2.295	0	-2.295	0	-2.295	0		-2.867	0.007	-2.867	0.04	-2.867	0.11	-2.867	0.084
-2.29	0	-2.29	0	-2.29	0	-2.29	0		-2.866	0.119	-2.866	0.133	-2.866	0.054	-2.866	0.173
-2.285	-0.21756	-2.285	0	-2.285	0.21756	-2.285	0		-2.865	0.119	-2.865	0.244	-2.865	-0.058	-2.865	0.048
-2.28	0	-2.28	0	-2.28	0	-2.28	0.21756		-2.864	-0.077	-2.864	0.04	-2.864	-0.058	-2.864	-0.059
-2.275	0	-2.275	0	-2.275	0	-2.275	0.21756		-2.863	-0.021	-2.863	-0.127	-2.863	-0.03	-2.863	-0.13
-2.27	0	-2.27	0	-2.27	0	-2.27	0.21756		-2.862	0.007	-2.862	-0.22	-2.862	-0.002	-2.862	-0.112
-2.265	0	-2.265	0	-2.265	0	-2.265	0.21756		-2.861	0.063	-2.861	-0.053	-2.861	-0.03	-2.861	-0.005
-2.26	0	-2.26	0	-2.26	0	-2.26	0.21756		-2.86	-0.049	-2.86	0.059	-2.86	-0.058	-2.86	0.066
-2.255	0	-2.255	0	-2.255	0	-2.255	0.21756		-2.859	0.035	-2.859	0.096	-2.859	0.026	-2.859	0.138
-2.25	0	-2.25	0	-2.25	0.21756	-2.25	0.21756		-2.858	0.091	-2.858	0.114	-2.858	0.11	-2.858	0.12
-2.245	0	-2.245	0	-2.245	0.21756	-2.245	0.21756		-2.857	0.035	-2.857	0.114	-2.857	0.026	-2.857	0.084
-2.24	0	-2.24	0	-2.24	0.21756	-2.24	0.21756		-2.856	0.007	-2.856	0.022	-2.856	-0.002	-2.856	-0.112
-2.235	0	-2.235	0	-2.235	0.21756	-2.235	0.21756		-2.855	-0.049	-2.855	-0.146	-2.855	-0.114	-2.855	-0.22
-2.23	0	-2.23	0	-2.23	0	-2.23	0.21756		-2.854	-0.021	-2.854	-0.22	-2.854	0.026	-2.854	-0.13
-2.225	0	-2.225	0	-2.225	0	-2.225	0.21756		-2.853	0.063	-2.853	-0.108	-2.853	-0.03	-2.853	-0.077
-2.22	0	-2.22	0.21756	-2.22	0	-2.22	0.21756		-2.852	-0.021	-2.852	0.114	-2.852	0.026	-2.852	0.066
-2.215	0	-2.215	0	-2.215	0	-2.215	0.21756		-2.851	0.035	-2.851	0.17	-2.851	0.026	-2.851	0.209
-2.21	0	-2.21	0	-2.21	0	-2.21	0.21756		-2.85	0.091	-2.85	0.17	-2.85	0.11	-2.85	0.173
-2.205	0	-2.205	0	-2.205	0	-2.205	0.21756		-2.849	0.035	-2.849	0.077	-2.849	-0.002	-2.849	-0.041
-2.2	0	-2.2	0	-2.2	0	-2.2	0.21756		-2.848	-0.049	-2.848	-0.053	-2.848	-0.058	-2.848	-0.023
-2.195	0.21756	-2.195	0	-2.195	0	-2.195	0.21756		-2.847	-0.049	-2.847	-0.183	-2.847	-0.002	-2.847	0.013
-2.19	0	-2.19	0	-2.19	0.21756	-2.19	0.21756		-2.846	-0.049	-2.846	-0.22	-2.846	0.026	-2.846	-0.041
-2.185	0	-2.185	0	-2.185	0.21756	-2.185	0.21756		-2.845	0.063	-2.845	-0.034	-2.845	0.054	-2.845	0.066
-2.18	0	-2.18	0	-2.18	0	-2.18	0.21756		-2.844	0.007	-2.844	0.114	-2.844	-0.002	-2.844	0.084
-2.175	0	-2.175	0.21756	-2.175	0	-2.175	0.21756		-2.843	-0.049	-2.843	0.17	-2.843	-0.03	-2.843	0.209
-2.17	0	-2.17	0	-2.17	0	-2.17	0.21756		-2.842	0.007	-2.842	0.096	-2.842	0.054	-2.842	0.173
-2.165	0	-2.165	0	-2.165	0	-2.165	0.21756		-2.841	0.063	-2.841	0.04	-2.841	0.026	-2.841	-0.041
-2.16	0	-2.16	0	-2.16	0	-2.16	0.21756		-2.84	-0.021	-2.84	0.022	-2.84	-0.058	-2.84	-0.112
-2.155	0	-2.155	0.21756	-2.155	0.21756	-2.155	0.21756		-2.839	0.007	-2.839	-0.09	-2.839	-0.114	-2.839	-0.202
-2.15	0	-2.15	0	-2.15	0.21756	-2.15	0.21756		-2.838	-0.049	-2.838	-0.108	-2.838	0.026	-2.838	-0.13
-2.145	0	-2.145	0	-2.145	0.21756	-2.145	0.21756		-2.837	0.091	-2.837	0.04	-2.837	0.026	-2.837	0.031
-2.14	0	-2.14	0	-2.14	0.21756	-2.14	0.21756		-2.836	0.007	-2.836	0.189	-2.836	0.054	-2.836	0.173
-2.135	0	-2.135	0	-2.135	0.21756	-2.135	0.21756		-2.835	0.007	-2.835	0.207	-2.835	-0.002	-2.835	0.12
-2.13	0	-2.13	0	-2.13	0.21756	-2.13	0.21756		-2.834	0.063	-2.834	0.114	-2.834	0.026	-2.834	-0.005
-2.125	0	-2.125	0	-2.125	0.21756	-2.125	0.21756		-2.833	0.035	-2.833	0.022	-2.833	-0.002	-2.833	-0.077
-2.12	0.21756	-2.12	0	-2.12	0	-2.12	0.21756		-2.832	-0.049	-2.832	-0.071	-2.832	-0.058	-2.832	-0.184
-2.115	0.21756	-2.115	0	-2.115	0	-2.115	0.21756		-2.831	-0.133	-2.831	-0.201	-2.831	-0.086	-2.831	-0.184
-2.11	0.21756	-2.11	0	-2.11	0	-2.11	0.21756		-2.83	0.091	-2.83	-0.183	-2.83	-0.002	-2.83	-0.023
-2.105	0.21756	-2.105	0	-2.105	0	-2.105	0.21756		-2.829	0.091	-2.829	0.096	-2.829	0.11	-2.829	0.156
-2.1	0	-2.1	0	-2.1	0	-2.1	0.21756		-2.828	-0.021	-2.828	0.263	-2.828	-0.002	-2.828	0.102
-2.095	0	-2.095	0	-2.095	0	-2.095	0.21756		-2.827	-0.105	-2.827	0.151	-2.827	-0.03	-2.827	0.031
-2.09	0.21756	-2.09	0	-2.09	0	-2.09	0.21756		-2.826	0.007	-2.826	0.022	-2.826	-0.002	-2.826	0.048
-2.085	0	-2.085	0	-2.085	0	-2.085	0.21756		-2.825	0.035	-2.825	-0.071	-2.825	-0.002	-2.825	-0.095
-2.08	0	-2.08	0	-2.08	0	-2.08	0.21756		-2.824	-0.049	-2.824	-0.071	-2.824	-0.058	-2.824	-0.148
-2.075	0	-2.075	0	-2.075	0	-2.075	0.21756		-2.823	-0.021	-2.823	-0.053	-2.823	-0.058	-2.823	-0.184
-2.07	0	-2.07	0	-2.07	0	-2.07	0.21756		-2.822	0.035	-2.822	-0.071	-2.822	0.026	-2.822	-0.005
-2.065	0	-2.065	0	-2.065	0	-2.065	0.21756		-2.821	0.063	-2.821	0.059	-2.821	0.138	-2.821	0.173
-2.06	0	-2.06	0	-2.06	0	-2.06	0.21756		-2.82	0.063	-2.82	0.189	-2.82	0.054	-2.82	0.12
-2.055	0	-2.055	0	-2.055	0	-2.055	0.21756		-2.819	-0.021	-2.819	0.226	-2.819	0.026	-2.819	0.12
-2.05	0	-2.05	0.21756	-2.05	0	-2.05	0.21756		-2.818	0.007	-2.818	0.003	-2.818	-0.03	-2.818	-0.041
-2.045	0	-2.045	0.21756	-2.045	0	-2.045	0.21756		-2.817	0.007	-2.817	-0.127	-2.817	-0.002	-2.817	-0.202
-2.04	0	-2.04	0.21756	-2.04	0	-2.04	0.21756		-2.816	-0.021	-2.816	-0.108	-2.816	-0.086	-2.816	-0.255
-2.035	0	-2.035	0.21756	-2.035	0	-2.035	0		-2.815	0.007	-2.815	-0.09	-2.815	-0.002	-2.815	-0.095
-2.03	0	-2.03	0	-2.03	0	-2.03	0		-2.814	0.035	-2.814	-0.09	-2.814	0.026	-2.814	-0.023
-2.025	0	-2.025	0	-2.025	0	-2.025	0.21756		-2.813	0.119	-2.813	0.151	-2.813	0.082	-2.813	0.031
-2.02	0	-2.02	0	-2.02	0.21756	-2.02	0.21756		-2.812	0.091	-2.812	0.226	-2.812	0.026	-2.812	0.084
-2.015	0	-2.015	0	-2.015	0.21756	-2.015	0.21756		-2.811	-0.049	-2.811	0.077	-2.811	-0.03	-2.811	-0.023
-2.01	0	-2.01	0	-2.01	0.21756	-2.01	0.21756		-2.81	-0.021	-2.81	-0.09	-2.81	-0.058	-2.81	-0.095
-2.005	0	-2.005	0.21756	-2.005	0	-2.005	0.21756		-2.809	0.007	-2.809	-0.201	-2.809	-0.002	-2.809	-0.238
-2	0	-2	0.21756	-2	0	-2	0.21756		-2.808	0.007	-2.808	-0.09	-2.808	-0.03	-2.808	-0.077
-1.995	0	-1.995	0.21756	-1.995	0	-1.995	0.21756		-2.807	-0.077	-2.807	0.022	-2.807	-0.03	-2.807	-0.059
-1.99	0	-1.99	0.21756	-1.99	0	-1.99	0.21756		-2.806	0.035	-2.806	0.077	-2.806	-0.03	-2.806	0.013
-1.985	0	-1.985	0	-1.985	0	-1.985	0.21756		-2.805	-0.049	-2.805	0.114	-2.805	0.11	-2.805	0.263
-1.98	0	-1.98	0	-1.98	0	-1.98	0.21756		-2.804	0.091	-2.804	0.151	-2.804	0.11	-2.804	0.263
-1.975	0	-1.975	0	-1.975	0	-1.975	0.21756		-2.803	0.063	-2.803	0.17	-2.803	-0.03	-2.803	0.084
-1.97	0	-1.97	0	-1.97	0	-1.97	0.21756		-2.802	0.007	-2.802	0.096	-2.802	-0.142	-2.802	-0.148
-1.965	0	-1.965	0	-1.965	0.21756	-1.965	0.21756		-2.801	-0.049	-2.801	-0.146	-2.801	-0.002	-2.801	-0.112
-1.96	0	-1.96	0	-1.96	0	-1.96	0.21756		-2.8	0.063	-2.8	-0.183	-2.8	0.026	-2.8	-0.005
-1.955	0	-1.955	0	-1.955	0	-1.955	0.21756		-2.799	-0.077	-2.799	-0.034	-2.799	-0.03	-2.799	0.013
-1.95	0	-1.95	0	-1.95	0	-1.95	0.21756		-2.798	0.035	-2.798	0.096	-2.798	0.026	-2.798	0.102
-1.945	0	-1.945	0	-1.945	0	-1.945	0.21756		-2.797	0.147	-2.797	0.244	-2.797	0.082	-2.797	0.138
-1.94	0	-1.94	0	-1.94	0	-1.94	0.21756		-2.796	0.091	-2.796	0.244	-2.796	0.082	-2.796	0.066
-1.935	0	-1.935	0	-1.935	0.21756	-1.935	0		-2.795	0.007	-2.795	0.114	-2.795	-0.03	-2.795	-0.148
-1.93	0	-1.93	0	-1.93	0.21756	-1.93	0		-2.794	-0.049	-2.794	-0.09	-2.794	-0.114	-2.794	-0.184
-1.925	0	-1.925	0	-1.925	0.21756	-1.925	0		-2.793	0.007	-2.793	-0.183	-2.793	-0.03	-2.793	-0.041
-1.92	0	-1.92	0	-1.92	0.21756	-1.92	0		-2.792	0.007	-2.792	-0.09	-2.792	0.082	-2.792	-0.041
-1.915	0	-1.915	0	-1.915	0.21756	-1.915	0		-2.791	-0.217	-2.791	0.04	-2.791	-0.002	-2.791	0.013
-1.91	0	-1.91	0	-1.91	0.21756	-1.91	0.21756		-2.79	0.091	-2.79	0.151	-2.79	0.026	-2.79	0.138
-1.905	-0.21756	-1.905	0	-1.905	0.21756	-1.905	0.21756		-2.789	-0.021	-2.789	0.04	-2.789	0.026	-2.789	0.227
-1.9	-0.21756	-1.9	0	-1.9	0.21756	-1.9	0.21756		-2.788	0.119	-2.788	0.059	-2.788	0.054	-2.788	0.084
-1.895	0	-1.895	0	-1.895	0.21756	-1.895	0.21756		-2.787	-0.021	-2.787	0.04	-2.787	-0.03	-2.787	-0.023
-1.89	0	-1.89	0.21756	-1.89	0.21756	-1.89	0.21756		-2.786	-0.049	-2.786	-0.146	-2.786	-0.058	-2.786	-0.095
-1.885	0	-1.885	0.21756	-1.885	0.21756	-1.885	0.21756		-2.785	-0.021	-2.785	-0.127	-2.785	-0.03	-2.785	-0.202
-1.88	0	-1.88	0.21756	-1.88	0.21756	-1.88	0.21756		-2.784	0.007	-2.784	-0.09	-2.784	0.082	-2.784	-0.005
-1.875	0	-1.875	0	-1.875	0	-1.875	0.21756		-2.783	0.007	-2.783	0.077	-2.783	0.026	-2.783	0.173
-1.87	0	-1.87	0	-1.87	0	-1.87	0		-2.782	0.007	-2.782	0.207	-2.782	0.082	-2.782	0.263
-1.865	0	-1.865	0	-1.865	0	-1.865	0		-2.781	0.063	-2.781	0.226	-2.781	-0.058	-2.781	0.048
-1.86	0	-1.86	0	-1.86	0	-1.86	0		-2.78	0.063	-2.78	0.133	-2.78	0.026	-2.78	-0.023
-1.855	0	-1.855	0	-1.855	0	-1.855	0		-2.779	0.063	-2.779	0.04	-2.779	-0.03	-2.779	-0.095
-1.85	0	-1.85	0	-1.85	0	-1.85	0		-2.778	-0.105	-2.778	-0.183	-2.778	-0.086	-2.778	-0.166
-1.845	0	-1.845	0	-1.845	0	-1.845	0		-2.777	-0.049	-2.777	-0.257	-2.777	-0.002	-2.777	-0.166
-1.84	0.21756	-1.84	0	-1.84	0	-1.84	0		-2.776	0.063	-2.776	-0.071	-2.776	-0.002	-2.776	-0.041
-1.835	0	-1.835	0	-1.835	0	-1.835	0		-2.775	-0.049	-2.775	0.114	-2.775	0.054	-2.775	0.048
-1.83	0	-1.83	0	-1.83	0	-1.83	0		-2.774	0.035	-2.774	0.189	-2.774	0.054	-2.774	0.084
-1.825	0	-1.825	0	-1.825	0	-1.825	0.21756		-2.773	0.007	-2.773	0.114	-2.773	0.054	-2.773	0.12
-1.82	0	-1.82	0	-1.82	0	-1.82	0		-2.772	0.063	-2.772	0.059	-2.772	0.026	-2.772	0.066
-1.815	0	-1.815	0	-1.815	0	-1.815	0		-2.771	-0.021	-2.771	0.04	-2.771	-0.002	-2.771	-0.202
-1.81	0	-1.81	0	-1.81	0	-1.81	0.21756		-2.77	-0.105	-2.77	-0.071	-2.77	-0.086	-2.77	-0.309
-1.805	0	-1.805	0	-1.805	0	-1.805	0.21756		-2.769	0.035	-2.769	-0.108	-2.769	0.138	-2.769	-0.166
-1.8	0	-1.8	0	-1.8	0	-1.8	0.21756		-2.768	0.035	-2.768	-0.09	-2.768	0.054	-2.768	0.12
-1.795	0	-1.795	0	-1.795	0	-1.795	0.21756		-2.767	0.091	-2.767	0.022	-2.767	0.082	-2.767	0.138
-1.79	0	-1.79	0.21756	-1.79	0	-1.79	0.21756		-2.766	-0.161	-2.766	0.189	-2.766	0.026	-2.766	0.156
-1.785	0	-1.785	0.21756	-1.785	0	-1.785	0		-2.765	0.063	-2.765	0.114	-2.765	-0.03	-2.765	0.102
-1.78	0	-1.78	0.21756	-1.78	0	-1.78	0		-2.764	0.035	-2.764	0.04	-2.764	0.026	-2.764	-0.059
-1.775	0	-1.775	0.21756	-1.775	0	-1.775	0		-2.763	0.007	-2.763	-0.071	-2.763	0.026	-2.763	-0.148
-1.77	0	-1.77	0.21756	-1.77	0	-1.77	0		-2.762	-0.105	-2.762	-0.127	-2.762	-0.058	-2.762	-0.13
-1.765	0	-1.765	0.21756	-1.765	0	-1.765	0		-2.761	-0.049	-2.761	-0.127	-2.761	-0.03	-2.761	0.084
-1.76	0	-1.76	0	-1.76	0	-1.76	0.21756		-2.76	0.091	-2.76	-0.016	-2.76	0.082	-2.76	0.084
-1.755	0	-1.755	0	-1.755	0	-1.755	0.21756		-2.759	0.035	-2.759	0.207	-2.759	0.026	-2.759	0.156
-1.75	0	-1.75	0	-1.75	0	-1.75	0.21756		-2.758	0.007	-2.758	0.244	-2.758	-0.002	-2.758	0.173
-1.745	0	-1.745	0	-1.745	0	-1.745	0.21756		-2.757	-0.021	-2.757	0.022	-2.757	-0.114	-2.757	0.102
-1.74	0	-1.74	0.21756	-1.74	0	-1.74	0		-2.756	0.063	-2.756	-0.053	-2.756	-0.002	-2.756	-0.059
-1.735	0	-1.735	0.21756	-1.735	0	-1.735	0		-2.755	0.007	-2.755	-0.09	-2.755	-0.002	-2.755	-0.166
-1.73	0	-1.73	0.21756	-1.73	0	-1.73	0		-2.754	-0.077	-2.754	-0.034	-2.754	-0.03	-2.754	-0.13
-1.725	0	-1.725	0.21756	-1.725	0	-1.725	0		-2.753	-0.049	-2.753	-0.034	-2.753	-0.002	-2.753	-0.041
-1.72	0	-1.72	0.21756	-1.72	0	-1.72	0		-2.752	0.035	-2.752	-0.016	-2.752	-0.03	-2.752	0.066
-1.715	0	-1.715	0.21756	-1.715	0	-1.715	0		-2.751	0.063	-2.751	0.151	-2.751	0.082	-2.751	0.227
-1.71	0	-1.71	0	-1.71	0	-1.71	0		-2.75	-0.021	-2.75	0.133	-2.75	-0.002	-2.75	0.173
-1.705	0	-1.705	0.21756	-1.705	0	-1.705	0		-2.749	-0.021	-2.749	0.04	-2.749	-0.058	-2.749	-0.077
-1.7	0	-1.7	0.21756	-1.7	0	-1.7	0.21756		-2.748	0.007	-2.748	-0.09	-2.748	-0.03	-2.748	-0.166
-1.695	0	-1.695	0	-1.695	0	-1.695	0.21756		-2.747	0.007	-2.747	-0.164	-2.747	0.026	-2.747	-0.023
-1.69	0	-1.69	0	-1.69	0	-1.69	0.21756		-2.746	-0.105	-2.746	-0.127	-2.746	-0.002	-2.746	-0.023
-1.685	0	-1.685	0.21756	-1.685	0	-1.685	0.21756		-2.745	-0.049	-2.745	-0.053	-2.745	-0.002	-2.745	0.013
-1.68	0	-1.68	0.21756	-1.68	0	-1.68	0.21756		-2.744	0.119	-2.744	0.114	-2.744	0.082	-2.744	0.173
-1.675	0	-1.675	0.21756	-1.675	0	-1.675	0.21756		-2.743	0.063	-2.743	0.226	-2.743	0.054	-2.743	0.209
-1.67	0	-1.67	0.21756	-1.67	0	-1.67	0.21756		-2.742	-0.105	-2.742	0.189	-2.742	-0.002	-2.742	0.102
-1.665	0	-1.665	0	-1.665	0	-1.665	0.21756		-2.741	-0.077	-2.741	-0.016	-2.741	-0.058	-2.741	-0.13
-1.66	0	-1.66	0	-1.66	0.21756	-1.66	0.21756		-2.74	-0.021	-2.74	-0.108	-2.74	-0.002	-2.74	-0.077
-1.655	0	-1.655	0	-1.655	0	-1.655	0.21756		-2.739	0.063	-2.739	-0.127	-2.739	-0.002	-2.739	-0.184
-1.65	0	-1.65	0	-1.65	0	-1.65	0.21756		-2.738	-0.077	-2.738	-0.016	-2.738	-0.03	-2.738	-0.148
-1.645	-0.21756	-1.645	0	-1.645	0.21756	-1.645	0.21756		-2.737	-0.021	-2.737	0.04	-2.737	-0.058	-2.737	0.048
-1.64	0	-1.64	0	-1.64	0.21756	-1.64	0.21756		-2.736	0.035	-2.736	0.133	-2.736	0.026	-2.736	0.263
-1.635	0	-1.635	0	-1.635	0.21756	-1.635	0.21756		-2.735	0.119	-2.735	0.207	-2.735	0.026	-2.735	0.12
-1.63	0	-1.63	0	-1.63	0.21756	-1.63	0.21756		-2.734	0.007	-2.734	0.17	-2.734	-0.058	-2.734	-0.041
-1.625	0	-1.625	0	-1.625	0	-1.625	0.21756		-2.733	-0.049	-2.733	0.022	-2.733	-0.058	-2.733	-0.238
-1.62	0	-1.62	0	-1.62	0	-1.62	0		-2.732	-0.077	-2.732	-0.183	-2.732	0.082	-2.732	-0.202
-1.615	0	-1.615	0	-1.615	0	-1.615	0		-2.731	-0.077	-2.731	-0.22	-2.731	-0.002	-2.731	-0.112
-1.61	0	-1.61	0	-1.61	0	-1.61	0		-2.73	0.035	-2.73	0.003	-2.73	0.026	-2.73	-0.041
-1.605	0	-1.605	0	-1.605	0	-1.605	0		-2.729	0.007	-2.729	0.17	-2.729	0.026	-2.729	0.102
-1.6	0	-1.6	0	-1.6	0	-1.6	0		-2.728	0.063	-2.728	0.151	-2.728	-0.058	-2.728	0.066
-1.595	0	-1.595	0	-1.595	0	-1.595	0.21756		-2.727	0.119	-2.727	0.151	-2.727	0.026	-2.727	0.031
-1.59	0	-1.59	0	-1.59	0	-1.59	0		-2.726	0.007	-2.726	0.17	-2.726	-0.002	-2.726	0.048
-1.585	0	-1.585	0	-1.585	0	-1.585	0		-2.725	-0.021	-2.725	-0.053	-2.725	-0.058	-2.725	-0.112
-1.58	0	-1.58	0	-1.58	0	-1.58	0		-2.724	-0.049	-2.724	-0.201	-2.724	-0.086	-2.724	-0.22
-1.575	0	-1.575	0	-1.575	0	-1.575	0		-2.723	0.091	-2.723	-0.183	-2.723	0.026	-2.723	-0.148
-1.57	0	-1.57	0	-1.57	0	-1.57	0		-2.722	-0.049	-2.722	0.003	-2.722	0.026	-2.722	-0.005
-1.565	0	-1.565	0	-1.565	0	-1.565	0.21756		-2.721	0.035	-2.721	0.114	-2.721	-0.002	-2.721	0.12
-1.56	0	-1.56	0	-1.56	0	-1.56	0.21756		-2.72	0.063	-2.72	0.189	-2.72	-0.226	-2.72	0.173
-1.555	0	-1.555	0	-1.555	0.21756	-1.555	0.21756		-2.719	0.035	-2.719	0.114	-2.719	0.082	-2.719	0.12
-1.55	0	-1.55	0	-1.55	0.21756	-1.55	0.21756		-2.718	0.063	-2.718	0.077	-2.718	0.054	-2.718	0.013
-1.545	0	-1.545	0	-1.545	0.21756	-1.545	0.21756		-2.717	0.007	-2.717	0.003	-2.717	-0.114	-2.717	-0.184
-1.54	0	-1.54	0	-1.54	0.21756	-1.54	0.21756		-2.716	-0.049	-2.716	-0.108	-2.716	-0.114	-2.716	-0.22
-1.535	0	-1.535	0	-1.535	0.21756	-1.535	0.21756		-2.715	-0.049	-2.715	-0.22	-2.715	-0.002	-2.715	-0.077
-1.53	0	-1.53	0	-1.53	0.21756	-1.53	0.21756		-2.714	0.063	-2.714	0.003	-2.714	0.054	-2.714	0.031
-1.525	0	-1.525	0	-1.525	0	-1.525	0.21756		-2.713	-0.049	-2.713	0.189	-2.713	-0.002	-2.713	0.066
-1.52	0	-1.52	0.21756	-1.52	0	-1.52	0.21756		-2.712	0.119	-2.712	0.207	-2.712	-0.058	-2.712	0.031
-1.515	0	-1.515	0.21756	-1.515	0	-1.515	0.21756		-2.711	0.091	-2.711	0.151	-2.711	0.026	-2.711	-0.023
-1.51	0	-1.51	0.21756	-1.51	0	-1.51	0.21756		-2.71	-0.021	-2.71	0.022	-2.71	-0.002	-2.71	-0.112
-1.505	0	-1.505	0.21756	-1.505	0	-1.505	0.21756		-2.709	-0.077	-2.709	0.04	-2.709	-0.086	-2.709	-0.202
-1.5	0	-1.5	0.21756	-1.5	0.21756	-1.5	0.21756		-2.708	0.007	-2.708	-0.164	-2.708	-0.002	-2.708	-0.148
-1.495	0	-1.495	0	-1.495	0	-1.495	0.21756		-2.707	0.007	-2.707	-0.127	-2.707	-0.03	-2.707	-0.077
-1.49	0	-1.49	0	-1.49	0.21756	-1.49	0.21756		-2.706	0.147	-2.706	0.059	-2.706	0.026	-2.706	0.013
-1.485	0	-1.485	0	-1.485	0.21756	-1.485	0.21756		-2.705	-0.301	-2.705	0.189	-2.705	-0.03	-2.705	0.173
-1.48	0	-1.48	0	-1.48	0	-1.48	0.21756		-2.704	0.119	-2.704	0.151	-2.704	0.026	-2.704	0.191
-1.475	-0.21756	-1.475	0	-1.475	0	-1.475	0.21756		-2.703	0.007	-2.703	0.077	-2.703	-0.002	-2.703	0.048
-1.47	-0.21756	-1.47	0	-1.47	0.21756	-1.47	0.21756		-2.702	0.063	-2.702	-0.016	-2.702	-0.002	-2.702	-0.112
-1.465	0	-1.465	0	-1.465	0	-1.465	0.21756		-2.701	-0.133	-2.701	-0.108	-2.701	-0.03	-2.701	-0.166
-1.46	0	-1.46	0	-1.46	0.21756	-1.46	0.21756		-2.7	-0.049	-2.7	-0.201	-2.7	-0.058	-2.7	-0.077
-1.455	0	-1.455	0	-1.455	0.21756	-1.455	0.21756		-2.699	0.007	-2.699	-0.071	-2.699	-0.002	-2.699	0.013
-1.45	0	-1.45	0	-1.45	0.21756	-1.45	0.21756		-2.698	0.091	-2.698	0.114	-2.698	0.026	-2.698	0.12
-1.445	0	-1.445	0	-1.445	0.21756	-1.445	0.21756		-2.697	0.035	-2.697	0.244	-2.697	0.054	-2.697	0.12
-1.44	0	-1.44	0	-1.44	0.21756	-1.44	0.21756		-2.696	0.007	-2.696	0.226	-2.696	-0.058	-2.696	-0.005
-1.435	0	-1.435	0	-1.435	0	-1.435	0.21756		-2.695	0.007	-2.695	0.022	-2.695	0.138	-2.695	-0.095
-1.43	0	-1.43	0	-1.43	0	-1.43	0		-2.694	0.007	-2.694	-0.071	-2.694	-0.002	-2.694	-0.112
-1.425	0	-1.425	0	-1.425	0	-1.425	0		-2.693	-0.049	-2.693	-0.127	-2.693	-0.002	-2.693	-0.13
-1.42	0	-1.42	0	-1.42	0	-1.42	0		-2.692	-0.077	-2.692	-0.108	-2.692	-0.086	-2.692	-0.148
-1.415	0.21756	-1.415	0	-1.415	0	-1.415	0.21756		-2.691	0.091	-2.691	-0.09	-2.691	-0.03	-2.691	-0.023
-1.41	0.21756	-1.41	0	-1.41	0	-1.41	0.21756		-2.69	0.119	-2.69	0.077	-2.69	0.11	-2.69	0.173
-1.405	0	-1.405	0	-1.405	0	-1.405	0.21756		-2.689	-0.049	-2.689	0.189	-2.689	0.054	-2.689	0.245
-1.4	0	-1.4	0	-1.4	0	-1.4	0.21756		-2.688	0.035	-2.688	0.077	-2.688	0.026	-2.688	0.12
-1.395	0	-1.395	0	-1.395	0	-1.395	0.21756		-2.687	0.007	-2.687	-0.034	-2.687	-0.058	-2.687	-0.023
-1.39	0	-1.39	0	-1.39	0	-1.39	0.21756		-2.686	0.007	-2.686	-0.164	-2.686	-0.002	-2.686	-0.13
-1.385	0	-1.385	0	-1.385	0	-1.385	0.21756		-2.685	-0.077	-2.685	-0.183	-2.685	0.054	-2.685	-0.13
-1.38	0	-1.38	0	-1.38	0	-1.38	0.21756		-2.684	-0.077	-2.684	-0.164	-2.684	-0.002	-2.684	-0.023
-1.375	0	-1.375	0	-1.375	0	-1.375	0.21756		-2.683	0.091	-2.683	-0.034	-2.683	-0.226	-2.683	0.156
-1.37	0	-1.37	0	-1.37	0	-1.37	0.21756		-2.682	0.119	-2.682	0.114	-2.682	0.138	-2.682	0.263
-1.365	0	-1.365	0	-1.365	0.21756	-1.365	0.21756		-2.681	0.119	-2.681	0.281	-2.681	0.082	-2.681	0.245
-1.36	0	-1.36	0	-1.36	0.21756	-1.36	0.21756		-2.68	-0.105	-2.68	0.281	-2.68	0.026	-2.68	0.066
-1.355	0	-1.355	0	-1.355	0.21756	-1.355	0.21756		-2.679	0.007	-2.679	-0.016	-2.679	-0.002	-2.679	-0.059
-1.35	0	-1.35	0	-1.35	0.21756	-1.35	0		-2.678	-0.021	-2.678	-0.164	-2.678	0.026	-2.678	-0.077
-1.345	0	-1.345	0.21756	-1.345	0.21756	-1.345	0.21756		-2.677	0.007	-2.677	-0.108	-2.677	0.026	-2.677	-0.095
-1.34	0	-1.34	0.21756	-1.34	0	-1.34	0.21756		-2.676	0.007	-2.676	0.059	-2.676	0.026	-2.676	0.013
-1.335	0	-1.335	0	-1.335	0	-1.335	0.21756		-2.675	-0.021	-2.675	0.077	-2.675	0.026	-2.675	0.12
-1.33	0	-1.33	0	-1.33	0	-1.33	0.21756		-2.674	0.147	-2.674	0.114	-2.674	0.026	-2.674	0.12
-1.325	0	-1.325	0	-1.325	0	-1.325	0.21756		-2.673	0.007	-2.673	0.133	-2.673	0.082	-2.673	0.102
-1.32	0.21756	-1.32	0	-1.32	0	-1.32	0.21756		-2.672	-0.021	-2.672	0.077	-2.672	-0.002	-2.672	0.031
-1.315	0.21756	-1.315	0	-1.315	0.21756	-1.315	0.21756		-2.671	-0.049	-2.671	-0.053	-2.671	-0.03	-2.671	-0.13
-1.31	0.21756	-1.31	0	-1.31	0.21756	-1.31	0.21756		-2.67	-0.021	-2.67	-0.164	-2.67	-0.086	-2.67	-0.238
-1.305	0.21756	-1.305	0	-1.305	0.21756	-1.305	0.21756		-2.669	-0.021	-2.669	-0.127	-2.669	0.026	-2.669	-0.148
-1.3	0.21756	-1.3	0	-1.3	0.21756	-1.3	0.21756		-2.668	0.175	-2.668	-0.053	-2.668	-0.03	-2.668	0.048
-1.295	0	-1.295	0.21756	-1.295	0.21756	-1.295	0.21756		-2.667	0.063	-2.667	0.077	-2.667	0.026	-2.667	0.12
-1.29	0	-1.29	0	-1.29	0.21756	-1.29	0.21756		-2.666	0.035	-2.666	0.207	-2.666	-0.002	-2.666	0.12
-1.285	0	-1.285	0	-1.285	0.21756	-1.285	0.21756		-2.665	0.119	-2.665	0.263	-2.665	0.054	-2.665	0.013
-1.28	0	-1.28	0	-1.28	0	-1.28	0.21756		-2.664	-0.049	-2.664	0.077	-2.664	-0.03	-2.664	-0.202
-1.275	0	-1.275	0	-1.275	0	-1.275	0.21756		-2.663	-0.049	-2.663	-0.09	-2.663	-0.086	-2.663	-0.148
-1.27	0	-1.27	0	-1.27	0	-1.27	0.21756		-2.662	-0.049	-2.662	-0.146	-2.662	-0.03	-2.662	-0.095
-1.265	0	-1.265	0	-1.265	0.21756	-1.265	0.21756		-2.661	0.007	-2.661	-0.034	-2.661	-0.002	-2.661	0.031
-1.26	0	-1.26	0	-1.26	0	-1.26	0.21756		-2.66	0.007	-2.66	0.096	-2.66	0.054	-2.66	0.084
-1.255	0	-1.255	0	-1.255	0	-1.255	0.21756		-2.659	0.007	-2.659	0.151	-2.659	-0.03	-2.659	0.084
-1.25	0	-1.25	0	-1.25	0	-1.25	0.21756		-2.658	0.035	-2.658	0.17	-2.658	0.222	-2.658	0.156
-1.245	0	-1.245	0	-1.245	0	-1.245	0.21756		-2.657	0.091	-2.657	0.077	-2.657	0.054	-2.657	0.102
-1.24	0	-1.24	0	-1.24	0	-1.24	0.21756		-2.656	-0.133	-2.656	-0.034	-2.656	-0.002	-2.656	-0.095
-1.235	0	-1.235	0	-1.235	0	-1.235	0.21756		-2.655	0.007	-2.655	-0.146	-2.655	-0.058	-2.655	-0.13
-1.23	0	-1.23	0	-1.23	0	-1.23	0		-2.654	0.007	-2.654	-0.146	-2.654	-0.058	-2.654	-0.148
-1.225	0	-1.225	0	-1.225	0	-1.225	0		-2.653	0.063	-2.653	-0.034	-2.653	0.026	-2.653	-0.059
-1.22	0	-1.22	0	-1.22	0	-1.22	0		-2.652	-0.049	-2.652	0.114	-2.652	0.054	-2.652	0.102
-1.215	0	-1.215	0	-1.215	0	-1.215	0		-2.651	0.035	-2.651	0.151	-2.651	0.026	-2.651	0.191
-1.21	0	-1.21	0	-1.21	0	-1.21	0		-2.65	0.063	-2.65	0.114	-2.65	-0.058	-2.65	0.102
-1.205	0.21756	-1.205	0	-1.205	0	-1.205	0		-2.649	0.119	-2.649	0.114	-2.649	0.026	-2.649	-0.023
-1.2	0	-1.2	0	-1.2	0	-1.2	0		-2.648	-0.049	-2.648	-0.016	-2.648	0.026	-2.648	-0.095
-1.195	0	-1.195	0	-1.195	0	-1.195	0.21756		-2.647	-0.105	-2.647	-0.183	-2.647	-0.002	-2.647	-0.077
-1.19	0	-1.19	0	-1.19	0.21756	-1.19	0.21756		-2.646	0.063	-2.646	-0.238	-2.646	-0.283	-2.646	-0.112
-1.185	0	-1.185	0	-1.185	0	-1.185	0.21756		-2.645	0.035	-2.645	-0.09	-2.645	0.082	-2.645	0.066
-1.18	0	-1.18	0	-1.18	0	-1.18	0.21756		-2.644	0.063	-2.644	0.151	-2.644	0.11	-2.644	0.173
-1.175	0	-1.175	0	-1.175	0	-1.175	0.21756		-2.643	-0.273	-2.643	0.319	-2.643	0.026	-2.643	0.173
-1.17	0	-1.17	0	-1.17	0	-1.17	0.21756		-2.642	0.091	-2.642	0.207	-2.642	-0.03	-2.642	0.12
-1.165	0	-1.165	0	-1.165	0	-1.165	0.21756		-2.641	0.063	-2.641	0.059	-2.641	-0.002	-2.641	-0.023
-1.16	0	-1.16	0	-1.16	0	-1.16	0.21756		-2.64	0.007	-2.64	-0.09	-2.64	0.026	-2.64	-0.095
-1.155	0	-1.155	0	-1.155	0	-1.155	0.21756		-2.639	-0.105	-2.639	-0.127	-2.639	-0.03	-2.639	-0.166
-1.15	0	-1.15	0	-1.15	0	-1.15	0.21756		-2.638	0.063	-2.638	-0.127	-2.638	-0.058	-2.638	-0.112
-1.145	0	-1.145	0	-1.145	0	-1.145	0.21756		-2.637	0.063	-2.637	0.022	-2.637	0.026	-2.637	-0.023
-1.14	0	-1.14	0	-1.14	0	-1.14	0		-2.636	0.035	-2.636	0.207	-2.636	0.082	-2.636	0.173
-1.135	0	-1.135	0	-1.135	0	-1.135	0		-2.635	0.035	-2.635	0.207	-2.635	0.026	-2.635	0.173
-1.13	0	-1.13	0	-1.13	0	-1.13	0		-2.634	0.063	-2.634	0.114	-2.634	-0.002	-2.634	0.048
-1.125	0	-1.125	0	-1.125	0	-1.125	0		-2.633	0.007	-2.633	-0.016	-2.633	-0.002	-2.633	-0.13
-1.12	0	-1.12	0	-1.12	0	-1.12	0		-2.632	-0.049	-2.632	-0.053	-2.632	-0.002	-2.632	-0.184
-1.115	0	-1.115	0	-1.115	0	-1.115	0		-2.631	0.007	-2.631	-0.09	-2.631	-0.058	-2.631	-0.112
-1.11	0	-1.11	0	-1.11	0	-1.11	0		-2.63	0.063	-2.63	-0.071	-2.63	-0.002	-2.63	-0.023
-1.105	0	-1.105	0	-1.105	0	-1.105	0		-2.629	0.035	-2.629	0.003	-2.629	-0.03	-2.629	0.084
-1.1	0	-1.1	0	-1.1	0	-1.1	0		-2.628	0.119	-2.628	0.133	-2.628	0.082	-2.628	0.156
-1.095	0	-1.095	0	-1.095	0.21756	-1.095	0.21756		-2.627	-0.077	-2.627	0.207	-2.627	0.054	-2.627	0.102
-1.09	0	-1.09	0	-1.09	0	-1.09	0.21756		-2.626	0.035	-2.626	0.114	-2.626	-0.002	-2.626	0.048
-1.085	0	-1.085	0	-1.085	0	-1.085	0.21756		-2.625	0.035	-2.625	-0.034	-2.625	0.026	-2.625	-0.023
-1.08	0	-1.08	0	-1.08	0	-1.08	0.21756		-2.624	0.035	-2.624	-0.09	-2.624	-0.002	-2.624	-0.041
-1.075	0	-1.075	0	-1.075	0	-1.075	0.21756		-2.623	-0.049	-2.623	-0.053	-2.623	-0.002	-2.623	-0.112
-1.07	0	-1.07	0	-1.07	0	-1.07	0.21756		-2.622	-0.049	-2.622	-0.071	-2.622	-0.058	-2.622	-0.095
-1.065	0	-1.065	0	-1.065	0	-1.065	0		-2.621	0.091	-2.621	0.04	-2.621	-0.002	-2.621	0.066
-1.06	0	-1.06	0	-1.06	0	-1.06	0		-2.62	0.035	-2.62	0.207	-2.62	0.082	-2.62	0.227
-1.055	0	-1.055	0	-1.055	0	-1.055	0		-2.619	-0.301	-2.619	0.17	-2.619	0.11	-2.619	0.138
-1.05	0	-1.05	0	-1.05	0	-1.05	0		-2.618	0.091	-2.618	-0.016	-2.618	-0.058	-2.618	-0.095
-1.045	0	-1.045	0	-1.045	0	-1.045	0		-2.617	0.007	-2.617	-0.127	-2.617	-0.086	-2.617	-0.184
-1.04	0	-1.04	0	-1.04	0	-1.04	0		-2.616	0.007	-2.616	-0.127	-2.616	-0.002	-2.616	-0.202
-1.035	0	-1.035	0	-1.035	0	-1.035	0		-2.615	-0.105	-2.615	-0.09	-2.615	-0.002	-2.615	-0.041
-1.03	0	-1.03	0	-1.03	0	-1.03	0		-2.614	0.063	-2.614	-0.034	-2.614	0.026	-2.614	0.048
-1.025	0	-1.025	0	-1.025	0	-1.025	0.21756		-2.613	0.091	-2.613	0.114	-2.613	-0.002	-2.613	0.102
-1.02	0	-1.02	0	-1.02	0	-1.02	0.21756		-2.612	0.091	-2.612	0.207	-2.612	0.026	-2.612	0.102
-1.015	0	-1.015	0	-1.015	0	-1.015	0.21756		-2.611	0.035	-2.611	0.207	-2.611	-0.03	-2.611	-0.023
-1.01	0	-1.01	0	-1.01	0	-1.01	0.21756		-2.61	-0.049	-2.61	0.022	-2.61	-0.114	-2.61	-0.077
-1.005	0	-1.005	0	-1.005	0	-1.005	0.21756		-2.609	-0.049	-2.609	-0.108	-2.609	-0.058	-2.609	-0.184
-1	0	-1	0	-1	0	-1	0.21756		-2.608	0.007	-2.608	-0.09	-2.608	-0.03	-2.608	-0.148
-0.995	0	-0.995	0.21756	-0.995	0	-0.995	0.21756		-2.607	0.063	-2.607	-0.034	-2.607	0.026	-2.607	-0.095
-0.99	0	-0.99	0.21756	-0.99	0	-0.99	0.21756		-2.606	-0.021	-2.606	0.096	-2.606	-0.03	-2.606	0.048
-0.985	0	-0.985	0.21756	-0.985	0	-0.985	0.21756		-2.605	0.035	-2.605	0.077	-2.605	-0.002	-2.605	0.209
-0.98	0	-0.98	0	-0.98	0	-0.98	0.21756		-2.604	0.063	-2.604	0.226	-2.604	0.054	-2.604	0.173
-0.975	0	-0.975	0.21756	-0.975	0	-0.975	0.21756		-2.603	-0.021	-2.603	0.17	-2.603	0.026	-2.603	0.102
-0.97	0	-0.97	0.21756	-0.97	0	-0.97	0.21756		-2.602	0.035	-2.602	-0.034	-2.602	-0.058	-2.602	-0.095
-0.965	0	-0.965	0.21756	-0.965	0	-0.965	0.21756		-2.601	-0.049	-2.601	-0.146	-2.601	-0.058	-2.601	-0.166
-0.96	0.21756	-0.96	0	-0.96	0	-0.96	0.21756		-2.6	0.035	-2.6	-0.127	-2.6	0.026	-2.6	-0.077
-0.955	0.21756	-0.955	0	-0.955	0	-0.955	0.21756		-2.599	-0.049	-2.599	0.022	-2.599	0.026	-2.599	0.048
-0.95	0.21756	-0.95	0	-0.95	0	-0.95	0.21756		-2.598	0.007	-2.598	0.133	-2.598	0.082	-2.598	0.173
-0.945	0.21756	-0.945	0	-0.945	0	-0.945	0.21756		-2.597	0.119	-2.597	0.17	-2.597	-0.002	-2.597	0.066
-0.94	0	-0.94	0	-0.94	0	-0.94	0.21756		-2.596	0.063	-2.596	0.189	-2.596	0.026	-2.596	0.066
-0.935	0	-0.935	0.21756	-0.935	0	-0.935	0.21756		-2.595	-0.021	-2.595	0.114	-2.595	-0.03	-2.595	-0.059
-0.93	0	-0.93	0.21756	-0.93	0	-0.93	0.21756		-2.594	-0.217	-2.594	0.04	-2.594	-0.002	-2.594	-0.148
-0.925	0.21756	-0.925	0.21756	-0.925	0	-0.925	0.21756		-2.593	-0.049	-2.593	-0.108	-2.593	-0.002	-2.593	-0.166
-0.92	0.21756	-0.92	0	-0.92	0	-0.92	0.21756		-2.592	0.091	-2.592	-0.09	-2.592	-0.058	-2.592	-0.112
-0.915	0.21756	-0.915	0	-0.915	0	-0.915	0.21756		-2.591	-0.077	-2.591	0.04	-2.591	0.054	-2.591	0.031
-0.91	0.21756	-0.91	0	-0.91	0	-0.91	0.21756		-2.59	0.035	-2.59	0.096	-2.59	0.054	-2.59	0.138
-0.905	0	-0.905	0	-0.905	0	-0.905	0.21756		-2.589	0.063	-2.589	0.077	-2.589	-0.002	-2.589	0.138
-0.9	0	-0.9	0	-0.9	0	-0.9	0.21756		-2.588	0.035	-2.588	0.114	-2.588	0.026	-2.588	0.084
-0.895	0	-0.895	0	-0.895	0	-0.895	0.21756		-2.587	-0.049	-2.587	0.114	-2.587	0.082	-2.587	0.013
-0.89	0	-0.89	0	-0.89	0	-0.89	0.21756		-2.586	-0.077	-2.586	-0.053	-2.586	-0.058	-2.586	-0.112
-0.885	0	-0.885	0	-0.885	0	-0.885	0.21756		-2.585	-0.021	-2.585	-0.238	-2.585	-0.058	-2.585	-0.148
-0.88	0	-0.88	0	-0.88	0	-0.88	0.21756		-2.584	-0.049	-2.584	-0.201	-2.584	0.054	-2.584	0.013
-0.875	0	-0.875	0	-0.875	0	-0.875	0.21756		-2.583	0.035	-2.583	0.04	-2.583	0.138	-2.583	0.084
-0.87	0	-0.87	0	-0.87	0	-0.87	0.21756		-2.582	0.091	-2.582	0.151	-2.582	0.026	-2.582	0.245
-0.865	0	-0.865	0	-0.865	0	-0.865	0.21756		-2.581	0.119	-2.581	0.189	-2.581	-0.03	-2.581	0.102
-0.86	0	-0.86	0	-0.86	0	-0.86	0.21756		-2.58	0.035	-2.58	0.096	-2.58	0.026	-2.58	0.013
-0.855	0	-0.855	0	-0.855	0	-0.855	0.21756		-2.579	-0.021	-2.579	0.022	-2.579	0.026	-2.579	-0.077
-0.85	0	-0.85	0	-0.85	0	-0.85	0.21756		-2.578	-0.077	-2.578	-0.108	-2.578	-0.03	-2.578	-0.112
-0.845	0	-0.845	0	-0.845	0	-0.845	0.21756		-2.577	0.007	-2.577	-0.127	-2.577	-0.03	-2.577	-0.112
-0.84	0	-0.84	0	-0.84	0	-0.84	0		-2.576	0.091	-2.576	-0.016	-2.576	-0.03	-2.576	-0.041
-0.835	0	-0.835	0	-0.835	0	-0.835	0		-2.575	0.063	-2.575	0.114	-2.575	0.11	-2.575	0.156
-0.83	0	-0.83	0	-0.83	0	-0.83	0		-2.574	-0.105	-2.574	0.133	-2.574	-0.03	-2.574	0.138
-0.825	0	-0.825	0.21756	-0.825	0	-0.825	0.21756		-2.573	-0.021	-2.573	0.096	-2.573	-0.03	-2.573	0.12
-0.82	0	-0.82	0.21756	-0.82	0	-0.82	0.21756		-2.572	0.035	-2.572	0.003	-2.572	-0.03	-2.572	-0.005
-0.815	0	-0.815	0.21756	-0.815	0	-0.815	0.21756		-2.571	0.035	-2.571	0.003	-2.571	0.138	-2.571	-0.148
-0.81	0	-0.81	0	-0.81	0	-0.81	0.21756		-2.57	-0.077	-2.57	-0.071	-2.57	-0.002	-2.57	-0.13
-0.805	0	-0.805	0	-0.805	0	-0.805	0.21756		-2.569	-0.049	-2.569	-0.09	-2.569	-0.058	-2.569	-0.041
-0.8	0	-0.8	0	-0.8	0	-0.8	0.21756		-2.568	0.035	-2.568	-0.108	-2.568	0.026	-2.568	0.066
-0.795	0	-0.795	0	-0.795	0	-0.795	0.21756		-2.567	0.007	-2.567	0.077	-2.567	0.026	-2.567	0.173
-0.79	0	-0.79	0	-0.79	0	-0.79	0.21756		-2.566	-0.049	-2.566	0.281	-2.566	0.054	-2.566	0.281
-0.785	0	-0.785	0.21756	-0.785	0	-0.785	0.21756		-2.565	0.007	-2.565	0.189	-2.565	-0.058	-2.565	0.066
-0.78	0	-0.78	0.21756	-0.78	0	-0.78	0.21756		-2.564	0.007	-2.564	-0.034	-2.564	-0.086	-2.564	-0.077
-0.775	0.21756	-0.775	0.21756	-0.775	0	-0.775	0.21756		-2.563	0.007	-2.563	-0.09	-2.563	-0.002	-2.563	-0.077
-0.77	0.21756	-0.77	0.21756	-0.77	0	-0.77	0		-2.562	-0.077	-2.562	-0.071	-2.562	-0.002	-2.562	-0.13
-0.765	0	-0.765	0.21756	-0.765	0	-0.765	0.21756		-2.561	0.007	-2.561	-0.016	-2.561	-0.058	-2.561	-0.023
-0.76	0.21756	-0.76	0.21756	-0.76	0	-0.76	0.21756		-2.56	0.007	-2.56	0.096	-2.56	-0.086	-2.56	0.102
-0.755	0	-0.755	0.21756	-0.755	0	-0.755	0.21756		-2.559	0.063	-2.559	0.207	-2.559	0.11	-2.559	0.173
-0.75	0	-0.75	0.21756	-0.75	0.21756	-0.75	0.21756		-2.558	-0.049	-2.558	0.189	-2.558	0.11	-2.558	0.102
-0.745	0	-0.745	0	-0.745	0	-0.745	0.21756		-2.557	0.063	-2.557	0.077	-2.557	-0.002	-2.557	0.048
-0.74	0	-0.74	0	-0.74	0	-0.74	0.21756		-2.556	0.035	-2.556	-0.034	-2.556	-0.058	-2.556	-0.077
-0.735	0	-0.735	0	-0.735	0	-0.735	0		-2.555	0.063	-2.555	-0.034	-2.555	0.026	-2.555	-0.166
-0.73	0	-0.73	0	-0.73	0	-0.73	0		-2.554	-0.049	-2.554	-0.071	-2.554	0.026	-2.554	-0.184
-0.725	0	-0.725	0	-0.725	0	-0.725	0		-2.553	-0.049	-2.553	-0.071	-2.553	-0.058	-2.553	-0.238
-0.72	0	-0.72	0	-0.72	0	-0.72	0		-2.552	0.007	-2.552	-0.053	-2.552	-0.03	-2.552	-0.005
-0.715	0	-0.715	0	-0.715	0	-0.715	0		-2.551	0.063	-2.551	0.114	-2.551	0.082	-2.551	0.138
-0.71	0	-0.71	0	-0.71	0	-0.71	0		-2.55	-0.021	-2.55	0.17	-2.55	0.054	-2.55	0.12
-0.705	0	-0.705	0	-0.705	0	-0.705	0		-2.549	0.007	-2.549	0.114	-2.549	-0.058	-2.549	-0.023
-0.7	0	-0.7	0	-0.7	0	-0.7	0		-2.548	0.007	-2.548	-0.09	-2.548	-0.086	-2.548	-0.184
-0.695	0	-0.695	0	-0.695	0	-0.695	0		-2.547	-0.049	-2.547	-0.183	-2.547	0.026	-2.547	-0.112
-0.69	0	-0.69	0	-0.69	0	-0.69	0		-2.546	-0.105	-2.546	-0.108	-2.546	0.138	-2.546	-0.077
-0.685	0	-0.685	0	-0.685	0	-0.685	0		-2.545	-0.021	-2.545	0.003	-2.545	-0.002	-2.545	0.102
-0.68	0	-0.68	0	-0.68	0	-0.68	0		-2.544	0.035	-2.544	0.17	-2.544	-0.002	-2.544	0.12
-0.675	0	-0.675	0	-0.675	0	-0.675	0		-2.543	0.063	-2.543	0.189	-2.543	0.026	-2.543	0.102
-0.67	0	-0.67	0	-0.67	0	-0.67	0		-2.542	0.007	-2.542	0.17	-2.542	0.082	-2.542	0.102
-0.665	0	-0.665	0	-0.665	0	-0.665	0.21756		-2.541	-0.077	-2.541	0.022	-2.541	0.054	-2.541	-0.005
-0.66	0	-0.66	0	-0.66	0	-0.66	0.21756		-2.54	-0.049	-2.54	-0.034	-2.54	-0.058	-2.54	-0.112
-0.655	0	-0.655	0	-0.655	0	-0.655	0.21756		-2.539	0.035	-2.539	-0.09	-2.539	-0.058	-2.539	-0.22
-0.65	0	-0.65	0	-0.65	0	-0.65	0.21756		-2.538	0.007	-2.538	0.022	-2.538	-0.002	-2.538	-0.13
-0.645	0	-0.645	0	-0.645	0	-0.645	0.21756		-2.537	0.007	-2.537	-0.016	-2.537	-0.002	-2.537	0.013
-0.64	0	-0.64	0	-0.64	0	-0.64	0		-2.536	0.007	-2.536	0.059	-2.536	-0.002	-2.536	0.156
-0.635	0	-0.635	0	-0.635	0	-0.635	0		-2.535	0.063	-2.535	0.17	-2.535	0.026	-2.535	0.173
-0.63	0	-0.63	0.21756	-0.63	0.21756	-0.63	0		-2.534	0.007	-2.534	0.17	-2.534	0.082	-2.534	-0.041
-0.625	0	-0.625	0.21756	-0.625	0.21756	-0.625	0		-2.533	-0.301	-2.533	0.003	-2.533	0.026	-2.533	-0.184
-0.62	0	-0.62	0.21756	-0.62	0.21756	-0.62	0		-2.532	0.063	-2.532	-0.108	-2.532	-0.114	-2.532	-0.273
-0.615	0	-0.615	0.21756	-0.615	0.21756	-0.615	0.21756		-2.531	-0.021	-2.531	-0.183	-2.531	-0.086	-2.531	-0.13
-0.61	0	-0.61	0.21756	-0.61	0.21756	-0.61	0.21756		-2.53	-0.021	-2.53	-0.09	-2.53	0.054	-2.53	0.031
-0.605	0	-0.605	0	-0.605	0.21756	-0.605	0.21756		-2.529	-0.077	-2.529	0.059	-2.529	0.054	-2.529	0.102
-0.6	0	-0.6	0	-0.6	0.21756	-0.6	0.21756		-2.528	0.063	-2.528	0.077	-2.528	-0.03	-2.528	0.084
-0.595	0	-0.595	0	-0.595	0.21756	-0.595	0.21756		-2.527	0.035	-2.527	0.114	-2.527	-0.058	-2.527	0.048
-0.59	0	-0.59	0	-0.59	0.21756	-0.59	0.21756		-2.526	0.035	-2.526	0.077	-2.526	-0.002	-2.526	0.031
-0.585	0	-0.585	0	-0.585	0.21756	-0.585	0.21756		-2.525	-0.077	-2.525	0.022	-2.525	-0.002	-2.525	-0.077
-0.58	0	-0.58	0	-0.58	0	-0.58	0.21756		-2.524	-0.077	-2.524	-0.164	-2.524	-0.058	-2.524	-0.166
-0.575	0.21756	-0.575	0	-0.575	0.21756	-0.575	0		-2.523	0.007	-2.523	-0.09	-2.523	-0.058	-2.523	-0.184
-0.57	0.21756	-0.57	0	-0.57	0.21756	-0.57	0		-2.522	0.091	-2.522	0.022	-2.522	0.026	-2.522	-0.041
-0.565	0.21756	-0.565	0	-0.565	0	-0.565	0		-2.521	-0.021	-2.521	0.17	-2.521	0.138	-2.521	0.173
-0.56	0.21756	-0.56	0	-0.56	0	-0.56	0		-2.52	-0.021	-2.52	0.114	-2.52	-0.058	-2.52	0.209
-0.555	0	-0.555	0	-0.555	0	-0.555	0		-2.519	0.035	-2.519	0.096	-2.519	0.026	-2.519	0.084
-0.55	0	-0.55	0	-0.55	0	-0.55	0.21756		-2.518	0.091	-2.518	0.114	-2.518	-0.002	-2.518	-0.041
-0.545	0	-0.545	0	-0.545	0	-0.545	0.21756		-2.517	-0.077	-2.517	0.022	-2.517	-0.03	-2.517	-0.166
-0.54	0	-0.54	0	-0.54	0	-0.54	0.21756		-2.516	-0.049	-2.516	-0.09	-2.516	-0.086	-2.516	-0.22
-0.535	0	-0.535	0	-0.535	0	-0.535	0.21756		-2.515	0.007	-2.515	-0.09	-2.515	-0.086	-2.515	-0.112
-0.53	0	-0.53	0	-0.53	0	-0.53	0.21756		-2.514	0.063	-2.514	-0.016	-2.514	0.026	-2.514	-0.059
-0.525	0	-0.525	0	-0.525	0	-0.525	0.21756		-2.513	-0.021	-2.513	0.114	-2.513	0.026	-2.513	-0.005
-0.52	0	-0.52	0	-0.52	0	-0.52	0.21756		-2.512	-0.049	-2.512	0.114	-2.512	-0.002	-2.512	0.084
-0.515	0	-0.515	0	-0.515	0	-0.515	0.21756		-2.511	0.035	-2.511	0.04	-2.511	-0.058	-2.511	-0.023
-0.51	0	-0.51	0	-0.51	0.21756	-0.51	0		-2.51	0.035	-2.51	-0.016	-2.51	-0.002	-2.51	-0.095
-0.505	0	-0.505	0	-0.505	0.21756	-0.505	0.21756		-2.509	0.007	-2.509	-0.053	-2.509	0.054	-2.509	-0.166
-0.5	0	-0.5	0	-0.5	0.21756	-0.5	0.21756		-2.508	-0.189	-2.508	-0.016	-2.508	-0.03	-2.508	-0.148
-0.495	0	-0.495	0	-0.495	0.21756	-0.495	0		-2.507	0.035	-2.507	0.022	-2.507	-0.058	-2.507	-0.112
-0.49	0	-0.49	0	-0.49	0.21756	-0.49	0.21756		-2.506	0.063	-2.506	0.077	-2.506	0.026	-2.506	0.013
-0.485	0	-0.485	0	-0.485	0	-0.485	0.21756		-2.505	0.007	-2.505	0.17	-2.505	0.082	-2.505	0.156
-0.48	0	-0.48	0	-0.48	0	-0.48	0.21756		-2.504	-0.021	-2.504	0.133	-2.504	0.054	-2.504	0.156
-0.475	0	-0.475	0	-0.475	0	-0.475	0.21756		-2.503	0.035	-2.503	0.04	-2.503	-0.03	-2.503	0.066
-0.47	0	-0.47	0	-0.47	0	-0.47	0.21756		-2.502	0.063	-2.502	-0.016	-2.502	-0.03	-2.502	-0.095
-0.465	0	-0.465	0	-0.465	0	-0.465	0.21756		-2.501	-0.021	-2.501	-0.053	-2.501	-0.03	-2.501	-0.202
-0.46	0	-0.46	0	-0.46	0	-0.46	0.21756		-2.5	-0.077	-2.5	-0.09	-2.5	-0.058	-2.5	-0.077
-0.455	0	-0.455	0	-0.455	0.21756	-0.455	0.21756		-2.499	-0.049	-2.499	-0.071	-2.499	-0.058	-2.499	0.048
-0.45	0	-0.45	0	-0.45	0	-0.45	0.21756		-2.498	0.091	-2.498	0.077	-2.498	0.026	-2.498	0.102
-0.445	0	-0.445	0.21756	-0.445	0	-0.445	0.21756		-2.497	0.035	-2.497	0.189	-2.497	0.054	-2.497	0.12
-0.44	0	-0.44	0.21756	-0.44	0	-0.44	0.21756		-2.496	0.175	-2.496	0.207	-2.496	-0.058	-2.496	0.031
-0.435	0	-0.435	0.21756	-0.435	0	-0.435	0.21756		-2.495	0.035	-2.495	0.059	-2.495	-0.058	-2.495	-0.041
-0.43	0	-0.43	0.21756	-0.43	0	-0.43	0.21756		-2.494	-0.077	-2.494	-0.016	-2.494	-0.03	-2.494	-0.166
-0.425	0	-0.425	0.21756	-0.425	0.21756	-0.425	0.21756		-2.493	-0.049	-2.493	-0.053	-2.493	0.054	-2.493	-0.13
-0.42	0	-0.42	0.21756	-0.42	0.21756	-0.42	0		-2.492	-0.021	-2.492	-0.016	-2.492	-0.002	-2.492	-0.13
-0.415	0	-0.415	0	-0.415	0.21756	-0.415	0.21756		-2.491	-0.021	-2.491	0.022	-2.491	-0.03	-2.491	-0.041
-0.41	0	-0.41	0	-0.41	0.21756	-0.41	0		-2.49	0.035	-2.49	0.04	-2.49	0.026	-2.49	0.156
-0.405	0	-0.405	0	-0.405	0	-0.405	0		-2.489	0.035	-2.489	0.17	-2.489	0.082	-2.489	0.209
-0.4	0	-0.4	0	-0.4	0	-0.4	0		-2.488	-0.021	-2.488	0.114	-2.488	0.026	-2.488	0.084
-0.395	0	-0.395	0	-0.395	0	-0.395	0.21756		-2.487	-0.021	-2.487	-0.016	-2.487	-0.058	-2.487	-0.005
-0.39	0	-0.39	0	-0.39	0	-0.39	0.21756		-2.486	0.091	-2.486	-0.108	-2.486	-0.142	-2.486	-0.112
-0.385	0	-0.385	0	-0.385	0	-0.385	0.21756		-2.485	0.091	-2.485	-0.09	-2.485	-0.002	-2.485	-0.166
-0.38	0	-0.38	0	-0.38	0	-0.38	0.21756		-2.484	-0.301	-2.484	-0.053	-2.484	0.082	-2.484	-0.005
-0.375	0	-0.375	0	-0.375	0	-0.375	0.21756		-2.483	0.035	-2.483	-0.016	-2.483	-0.002	-2.483	0.084
-0.37	0	-0.37	0	-0.37	0	-0.37	0.21756		-2.482	0.063	-2.482	0.077	-2.482	-0.002	-2.482	0.173
-0.365	0	-0.365	0	-0.365	0	-0.365	0.21756		-2.481	0.091	-2.481	0.189	-2.481	0.026	-2.481	0.084
-0.36	0	-0.36	0	-0.36	0	-0.36	0.21756		-2.48	-0.049	-2.48	0.114	-2.48	-0.002	-2.48	-0.005
-0.355	0	-0.355	0	-0.355	0	-0.355	0.21756		-2.479	0.035	-2.479	-0.053	-2.479	-0.058	-2.479	-0.112
-0.35	0	-0.35	0	-0.35	0	-0.35	0.21756		-2.478	-0.021	-2.478	-0.108	-2.478	-0.086	-2.478	-0.148
-0.345	0	-0.345	0	-0.345	0	-0.345	0.21756		-2.477	0.035	-2.477	-0.071	-2.477	0.026	-2.477	-0.148
-0.34	0	-0.34	0	-0.34	0	-0.34	0.21756		-2.476	-0.077	-2.476	0.022	-2.476	0.054	-2.476	-0.023
-0.335	0	-0.335	0	-0.335	0	-0.335	0.21756		-2.475	0.035	-2.475	0.04	-2.475	-0.002	-2.475	0.048
-0.33	0	-0.33	0	-0.33	0	-0.33	0		-2.474	0.035	-2.474	0.059	-2.474	-0.002	-2.474	0.066
-0.325	0	-0.325	0	-0.325	0	-0.325	0		-2.473	0.091	-2.473	0.077	-2.473	0.054	-2.473	0.102
-0.32	0	-0.32	0	-0.32	0	-0.32	0		-2.472	-0.077	-2.472	0.059	-2.472	0.026	-2.472	0.013
-0.315	0	-0.315	0	-0.315	0	-0.315	0.21756		-2.471	-0.049	-2.471	-0.034	-2.471	-0.114	-2.471	-0.166
-0.31	0	-0.31	0	-0.31	0	-0.31	0.21756		-2.47	0.035	-2.47	-0.127	-2.47	-0.086	-2.47	-0.22
-0.305	0	-0.305	0	-0.305	0	-0.305	0.21756		-2.469	-0.021	-2.469	-0.071	-2.469	0.054	-2.469	-0.112
-0.3	0	-0.3	0	-0.3	0	-0.3	0.21756		-2.468	0.007	-2.468	0.022	-2.468	0.026	-2.468	0.102
-0.295	0	-0.295	0	-0.295	0	-0.295	0.21756		-2.467	0.007	-2.467	0.096	-2.467	0.026	-2.467	0.156
-0.29	0	-0.29	0	-0.29	0	-0.29	0.21756		-2.466	0.007	-2.466	0.114	-2.466	0.026	-2.466	0.138
-0.285	0	-0.285	0	-0.285	0	-0.285	0.21756		-2.465	0.175	-2.465	0.17	-2.465	0.026	-2.465	0.12
-0.28	0	-0.28	0.21756	-0.28	0	-0.28	0.21756		-2.464	-0.049	-2.464	0.059	-2.464	0.026	-2.464	-0.023
-0.275	0	-0.275	0.21756	-0.275	0	-0.275	0.21756		-2.463	-0.049	-2.463	-0.09	-2.463	-0.058	-2.463	-0.148
-0.27	0	-0.27	0.21756	-0.27	0	-0.27	0.21756		-2.462	0.035	-2.462	-0.127	-2.462	-0.058	-2.462	-0.112
-0.265	0	-0.265	0.21756	-0.265	0	-0.265	0.21756		-2.461	-0.049	-2.461	-0.034	-2.461	0.026	-2.461	0.031
-0.26	0	-0.26	0.21756	-0.26	0	-0.26	0		-2.46	0.063	-2.46	0.151	-2.46	0.082	-2.46	0.12
-0.255	0	-0.255	0	-0.255	0	-0.255	0.21756		-2.459	-0.161	-2.459	0.207	-2.459	0.026	-2.459	0.066
-0.25	0	-0.25	0.21756	-0.25	0.21756	-0.25	0		-2.458	0.063	-2.458	0.151	-2.458	0.026	-2.458	-0.023
-0.245	0	-0.245	0.21756	-0.245	0.21756	-0.245	0.21756		-2.457	0.035	-2.457	0.04	-2.457	-0.03	-2.457	-0.005
-0.24	0	-0.24	0.21756	-0.24	0.21756	-0.24	0		-2.456	-0.021	-2.456	0.022	-2.456	-0.03	-2.456	-0.148
-0.235	0	-0.235	0	-0.235	0.21756	-0.235	0.21756		-2.455	-0.021	-2.455	-0.016	-2.455	-0.058	-2.455	-0.238
-0.23	0	-0.23	0	-0.23	0.21756	-0.23	0		-2.454	-0.049	-2.454	-0.09	-2.454	-0.086	-2.454	-0.202
-0.225	0	-0.225	0	-0.225	0	-0.225	0		-2.453	0.007	-2.453	-0.071	-2.453	-0.03	-2.453	-0.095
-0.22	0	-0.22	0	-0.22	0	-0.22	0.21756		-2.452	0.007	-2.452	0.003	-2.452	0.054	-2.452	0.066
-0.215	0	-0.215	0	-0.215	0	-0.215	0.21756		-2.451	0.035	-2.451	0.133	-2.451	0.026	-2.451	0.209
-0.21	0	-0.21	0	-0.21	0	-0.21	0.21756		-2.45	0.007	-2.45	0.151	-2.45	-0.03	-2.45	0.12
-0.205	0	-0.205	0	-0.205	0	-0.205	0.21756		-2.449	0.035	-2.449	0.059	-2.449	-0.086	-2.449	-0.077
-0.2	0	-0.2	0	-0.2	0	-0.2	0.21756		-2.448	-0.021	-2.448	0.04	-2.448	0.026	-2.448	-0.148
-0.195	0	-0.195	0	-0.195	0.21756	-0.195	0.21756		-2.447	-0.105	-2.447	-0.146	-2.447	-0.002	-2.447	-0.077
-0.19	0	-0.19	0	-0.19	0	-0.19	0.21756		-2.446	0.035	-2.446	-0.127	-2.446	0.138	-2.446	-0.041
-0.185	0	-0.185	0.21756	-0.185	0.21756	-0.185	0.21756		-2.445	-0.021	-2.445	-0.016	-2.445	-0.058	-2.445	0.031
-0.18	0	-0.18	0.21756	-0.18	0.21756	-0.18	0.21756		-2.444	0.035	-2.444	0.133	-2.444	0.082	-2.444	0.173
-0.175	0	-0.175	0	-0.175	0.21756	-0.175	0.21756		-2.443	-0.021	-2.443	0.189	-2.443	-0.002	-2.443	0.156
-0.17	0	-0.17	0	-0.17	0.21756	-0.17	0.21756		-2.442	0.035	-2.442	0.059	-2.442	-0.03	-2.442	0.048
-0.165	0	-0.165	0	-0.165	0.21756	-0.165	0.21756		-2.441	0.091	-2.441	0.04	-2.441	0.026	-2.441	-0.023
-0.16	0	-0.16	0	-0.16	0.21756	-0.16	0.21756		-2.44	-0.021	-2.44	0.022	-2.44	0.082	-2.44	0.048
-0.155	0	-0.155	0	-0.155	0	-0.155	0		-2.439	-0.049	-2.439	0.059	-2.439	-0.002	-2.439	-0.166
-0.15	0	-0.15	0	-0.15	0	-0.15	0		-2.438	-0.021	-2.438	0.04	-2.438	-0.058	-2.438	-0.238
-0.145	0.21756	-0.145	0	-0.145	0.21756	-0.145	0		-2.437	0.035	-2.437	0.022	-2.437	-0.002	-2.437	-0.077
-0.14	0.43511	-0.14	0	-0.14	0.61641	-0.14	0		-2.436	0.035	-2.436	0.059	-2.436	0.11	-2.436	0.102
-0.135	0.87023	-0.135	0.21756	-0.135	1.23282	-0.135	0		-2.435	-0.049	-2.435	0.133	-2.435	0.054	-2.435	0.102
-0.13	1.48664	-0.13	0.65267	-0.13	1.84923	-0.13	0		-2.434	0.007	-2.434	0.077	-2.434	-0.058	-2.434	-0.077
-0.125	2.35687	-0.125	1.3416	-0.125	3.29961	-0.125	0.21756		-2.433	0.035	-2.433	0.022	-2.433	-0.058	-2.433	-0.166
-0.12	3.00954	-0.12	2.21183	-0.12	4.31488	-0.12	0.21756		-2.432	-0.049	-2.432	-0.108	-2.432	0.026	-2.432	-0.166
-0.115	3.87977	-0.115	3.29961	-0.115	5.5477	-0.115	0.21756		-2.431	-0.105	-2.431	-0.183	-2.431	0.026	-2.431	-0.166
-0.11	4.53244	-0.11	4.3874	-0.11	6.81679	-0.11	0.83397		-2.43	0.035	-2.43	-0.09	-2.43	-0.03	-2.43	-0.023
-0.105	5.36641	-0.105	5.729	-0.105	8.04961	-0.105	1.7042		-2.429	-0.049	-2.429	0.04	-2.429	-0.03	-2.429	0.084
-0.1	5.80152	-0.1	6.81679	-0.1	9.06488	-0.1	2.97328		-2.428	0.063	-2.428	0.207	-2.428	0.11	-2.428	0.084
-0.095	6.23663	-0.095	7.90457	-0.095	9.89884	-0.095	4.67748		-2.427	-0.049	-2.427	0.189	-2.427	0.026	-2.427	0.066
-0.09	6.23663	-0.09	8.81106	-0.09	10.2977	-0.09	6.78053		-2.426	0.007	-2.426	0.077	-2.426	-0.03	-2.426	-0.005
-0.085	6.23663	-0.085	9.46373	-0.085	10.2977	-0.085	8.91984		-2.425	-0.049	-2.425	-0.071	-2.425	-0.03	-2.425	-0.095
-0.08	5.80152	-0.08	9.46373	-0.08	10.0801	-0.08	10.8416		-2.424	0.007	-2.424	-0.071	-2.424	0.026	-2.424	-0.166
-0.075	5.36641	-0.075	9.24617	-0.075	9.68129	-0.075	12.7271		-2.423	0.035	-2.423	0.022	-2.423	-0.002	-2.423	-0.202
-0.07	4.93129	-0.07	8.81106	-0.07	9.06488	-0.07	14.2137		-2.422	0.091	-2.422	0.077	-2.422	-0.03	-2.422	-0.023
-0.065	4.71373	-0.065	8.15839	-0.065	8.66602	-0.065	15.5191		-2.421	0.035	-2.421	0.003	-2.421	-0.03	-2.421	0.084
-0.06	4.53244	-0.06	7.46946	-0.06	8.23091	-0.06	15.9179		-2.42	0.091	-2.42	0.022	-2.42	0.026	-2.42	0.12
-0.055	4.31488	-0.055	6.59923	-0.055	7.83205	-0.055	16.353		-2.419	-0.021	-2.419	0.114	-2.419	0.054	-2.419	0.138
-0.05	4.53244	-0.05	6.16411	-0.05	7.61449	-0.05	16.353		-2.418	0.007	-2.418	0.096	-2.418	0.026	-2.418	-0.023
-0.045	4.93129	-0.045	5.729	-0.045	7.61449	-0.045	15.7004		-2.417	0.007	-2.417	0.022	-2.417	-0.086	-2.417	-0.184
-0.04	5.36641	-0.04	5.51144	-0.04	7.4332	-0.04	15.0839		-2.416	0.035	-2.416	-0.016	-2.416	-0.058	-2.416	-0.202
-0.035	5.80152	-0.035	5.51144	-0.035	7.21564	-0.035	14.0324		-2.415	-0.049	-2.415	-0.034	-2.415	0.054	-2.415	-0.005
-0.03	6.01908	-0.03	5.729	-0.03	6.99808	-0.03	13.1622		-2.414	0.035	-2.414	0.022	-2.414	0.026	-2.414	0.048
-0.025	6.23663	-0.025	6.38167	-0.025	6.81679	-0.025	12.5458		-2.413	0.007	-2.413	0.133	-2.413	-0.002	-2.413	0.084
-0.02	6.23663	-0.02	6.81679	-0.02	6.38167	-0.02	12.3282		-2.412	0.063	-2.412	0.226	-2.412	0.026	-2.412	0.084
-0.015	6.01908	-0.015	7.2519	-0.015	6.20037	-0.015	12.3282		-2.411	-0.021	-2.411	0.207	-2.411	0.082	-2.411	0.048
-0.01	5.58396	-0.01	7.68701	-0.01	5.98282	-0.01	12.5458		-2.41	-0.105	-2.41	0.003	-2.41	-0.058	-2.41	-0.112
-0.005	5.36641	-0.005	7.68701	-0.005	5.98282	-0.005	13.1622		-2.409	0.035	-2.409	-0.09	-2.409	-0.254	-2.409	-0.22
0	4.93129	0	7.68701	0	5.98282	0	13.5973		-2.408	0.035	-2.408	-0.053	-2.408	-0.002	-2.408	-0.112
0.005	4.53244	0.005	7.68701	0.005	6.20037	0.005	14.2137		-2.407	0.035	-2.407	0.04	-2.407	0.138	-2.407	-0.059
0.01	4.31488	0.01	7.46946	0.01	6.59923	0.01	14.6488		-2.406	-0.049	-2.406	0.04	-2.406	-0.03	-2.406	0.013
0.015	4.09732	0.015	7.46946	0.015	6.99808	0.015	14.8664		-2.405	0.035	-2.405	0.04	-2.405	-0.058	-2.405	0.173
0.02	3.87977	0.02	7.03434	0.02	7.4332	0.02	15.0839		-2.404	0.063	-2.404	0.096	-2.404	0.082	-2.404	0.209
0.025	3.66221	0.025	6.59923	0.025	7.83205	0.025	15.3015		-2.403	0.007	-2.403	0.077	-2.403	0.026	-2.403	0.031
0.03	3.66221	0.03	6.16411	0.03	8.23091	0.03	15.7004		-2.402	-0.021	-2.402	0.04	-2.402	-0.086	-2.402	-0.291
0.035	3.66221	0.035	5.729	0.035	8.23091	0.035	16.1355		-2.401	-0.049	-2.401	-0.053	-2.401	-0.086	-2.401	-0.255
0.04	3.44465	0.04	5.51144	0.04	8.23091	0.04	16.7882		-2.4	0.063	-2.4	-0.09	-2.4	-0.03	-2.4	-0.112
0.045	3.44465	0.045	5.29389	0.045	8.04961	0.045	17.6221		-2.399	-0.049	-2.399	0.04	-2.399	0.054	-2.399	-0.077
0.05	3.44465	0.05	5.07633	0.05	7.61449	0.05	18.2748		-2.398	-0.245	-2.398	0.096	-2.398	0.026	-2.398	0.066
0.055	3.44465	0.055	5.07633	0.055	7.21564	0.055	18.6736		-2.397	0.035	-2.397	0.114	-2.397	0.082	-2.397	0.12
0.06	3.66221	0.06	5.07633	0.06	6.59923	0.06	18.8912		-2.396	0.035	-2.396	0.133	-2.396	-0.058	-2.396	0.031
0.065	3.66221	0.065	5.29389	0.065	6.20037	0.065	19.1088		-2.395	0.035	-2.395	0.133	-2.395	-0.058	-2.395	-0.166
0.07	3.87977	0.07	5.51144	0.07	5.5477	0.07	19.1088		-2.394	-0.021	-2.394	0.003	-2.394	-0.03	-2.394	-0.13
0.075	3.87977	0.075	5.729	0.075	5.14885	0.075	18.8912		-2.393	-0.021	-2.393	-0.053	-2.393	-0.058	-2.393	-0.148
0.08	4.09732	0.08	6.16411	0.08	4.93129	0.08	18.4923		-2.392	-0.021	-2.392	-0.09	-2.392	-0.058	-2.392	-0.13
0.085	4.09732	0.085	6.38167	0.085	4.53244	0.085	17.8397		-2.391	0.035	-2.391	0.04	-2.391	0.026	-2.391	-0.059
0.09	4.31488	0.09	6.81679	0.09	4.31488	0.09	17.0057		-2.39	-0.049	-2.39	0.114	-2.39	0.026	-2.39	0.156
0.095	4.53244	0.095	6.81679	0.095	4.13358	0.095	16.1355		-2.389	-0.021	-2.389	0.059	-2.389	0.026	-2.389	0.227
0.1	4.53244	0.1	6.81679	0.1	3.91603	0.1	15.5191		-2.388	0.035	-2.388	-0.016	-2.388	-0.058	-2.388	0.048
0.105	4.53244	0.105	6.81679	0.105	3.91603	0.105	15.0839		-2.387	0.007	-2.387	0.022	-2.387	-0.03	-2.387	-0.005
0.11	4.71373	0.11	6.59923	0.11	3.91603	0.11	15.0839		-2.386	0.063	-2.386	0.059	-2.386	-0.03	-2.386	-0.095
0.115	4.53244	0.115	6.38167	0.115	4.31488	0.115	15.0839		-2.385	-0.021	-2.385	-0.053	-2.385	-0.114	-2.385	-0.166
0.12	4.31488	0.12	6.16411	0.12	4.53244	0.12	15.5191		-2.384	0.063	-2.384	-0.034	-2.384	0.138	-2.384	-0.077
0.125	4.31488	0.125	5.729	0.125	5.14885	0.125	15.7004		-2.383	0.091	-2.383	0.114	-2.383	0.082	-2.383	0.138
0.13	4.09732	0.13	5.51144	0.13	5.5477	0.13	16.1355		-2.382	-0.105	-2.382	0.189	-2.382	0.082	-2.382	0.245
0.135	3.87977	0.135	5.29389	0.135	5.98282	0.135	16.1355		-2.381	0.063	-2.381	0.17	-2.381	-0.03	-2.381	0.048
0.14	3.66221	0.14	5.29389	0.14	6.38167	0.14	16.1355		-2.38	0.007	-2.38	0.04	-2.38	-0.058	-2.38	-0.059
0.145	3.66221	0.145	5.07633	0.145	6.81679	0.145	15.9179		-2.379	0.035	-2.379	-0.016	-2.379	0.026	-2.379	-0.041
0.15	3.44465	0.15	5.07633	0.15	6.81679	0.15	15.3015		-2.378	-0.077	-2.378	-0.034	-2.378	0.026	-2.378	-0.112
0.155	3.2271	0.155	5.29389	0.155	6.81679	0.155	14.6488		-2.377	-0.049	-2.377	-0.09	-2.377	-0.058	-2.377	-0.148
0.16	3.2271	0.16	5.51144	0.16	6.81679	0.16	13.8149		-2.376	0.035	-2.376	-0.09	-2.376	-0.002	-2.376	-0.041
0.165	3.2271	0.165	5.51144	0.165	6.81679	0.165	13.1622		-2.375	0.063	-2.375	0.077	-2.375	0.054	-2.375	0.156
0.17	3.2271	0.17	5.729	0.17	6.81679	0.17	12.5458		-2.374	0.007	-2.374	0.207	-2.374	0.082	-2.374	0.102
0.175	3.2271	0.175	6.16411	0.175	6.59923	0.175	11.8931		-2.373	-0.077	-2.373	0.207	-2.373	-0.002	-2.373	0.138
0.18	3.44465	0.18	6.16411	0.18	6.38167	0.18	11.6756		-2.372	0.007	-2.372	0.059	-2.372	-0.114	-2.372	0.031
0.185	3.66221	0.185	6.38167	0.185	6.20037	0.185	11.2404		-2.371	0.035	-2.371	0.022	-2.371	-0.03	-2.371	-0.077
0.19	3.87977	0.19	6.59923	0.19	5.98282	0.19	11.2404		-2.37	0.007	-2.37	0.022	-2.37	-0.002	-2.37	-0.22
0.195	3.87977	0.195	6.59923	0.195	5.5477	0.195	11.458		-2.369	-0.105	-2.369	-0.071	-2.369	-0.086	-2.369	-0.148
0.2	4.09732	0.2	6.38167	0.2	5.36641	0.2	11.6756		-2.368	0.035	-2.368	-0.09	-2.368	0.026	-2.368	0.066
0.205	4.09732	0.205	6.16411	0.205	5.36641	0.205	12.1107		-2.367	0.063	-2.367	0.04	-2.367	-0.002	-2.367	0.12
0.21	4.09732	0.21	5.729	0.21	5.14885	0.21	12.5458		-2.366	-0.021	-2.366	0.17	-2.366	0.082	-2.366	0.156
0.215	3.87977	0.215	5.29389	0.215	5.14885	0.215	12.9446		-2.365	-0.049	-2.365	0.17	-2.365	0.026	-2.365	0.102
0.22	3.87977	0.22	4.85877	0.22	5.14885	0.22	13.3798		-2.364	-0.049	-2.364	0.003	-2.364	-0.058	-2.364	-0.077
0.225	3.66221	0.225	4.64122	0.225	4.93129	0.225	13.5973		-2.363	0.063	-2.363	-0.09	-2.363	-0.002	-2.363	-0.166
0.23	3.44465	0.23	4.3874	0.23	4.93129	0.23	13.5973		-2.362	0.007	-2.362	0.04	-2.362	0.026	-2.362	-0.112
0.235	3.44465	0.235	4.3874	0.235	4.93129	0.235	13.3798		-2.361	0.203	-2.361	0.077	-2.361	0.026	-2.361	0.084
0.24	3.44465	0.24	4.3874	0.24	4.93129	0.24	12.9446		-2.36	0.035	-2.36	0.077	-2.36	-0.03	-2.36	0.066
0.245	3.44465	0.245	4.3874	0.245	4.93129	0.245	12.5458		-2.359	0.063	-2.359	0.077	-2.359	0.082	-2.359	0.12
0.25	3.44465	0.25	4.3874	0.25	4.93129	0.25	12.1107		-2.358	0.035	-2.358	0.114	-2.358	0.082	-2.358	0.191
0.255	3.44465	0.255	4.3874	0.255	4.93129	0.255	11.6756		-2.357	-0.105	-2.357	0.04	-2.357	0.026	-2.357	0.138
0.26	3.44465	0.26	4.64122	0.26	4.93129	0.26	11.458		-2.356	0.007	-2.356	-0.071	-2.356	-0.03	-2.356	-0.13
0.265	3.44465	0.265	4.85877	0.265	5.14885	0.265	11.458		-2.355	0.035	-2.355	-0.09	-2.355	-0.03	-2.355	-0.238
0.27	3.44465	0.27	5.07633	0.27	5.14885	0.27	11.458		-2.354	-0.021	-2.354	-0.034	-2.354	0.026	-2.354	-0.077
0.275	3.44465	0.275	5.29389	0.275	5.14885	0.275	11.458		-2.353	-0.049	-2.353	-0.034	-2.353	-0.002	-2.353	-0.095
0.28	3.2271	0.28	5.51144	0.28	5.36641	0.28	11.458		-2.352	-0.021	-2.352	-0.016	-2.352	-0.03	-2.352	0.048
0.285	3.2271	0.285	5.729	0.285	5.14885	0.285	11.2404		-2.351	0.119	-2.351	0.059	-2.351	0.026	-2.351	0.191
0.29	3.00954	0.29	5.94656	0.29	5.14885	0.29	11.0592		-2.35	0.091	-2.35	0.189	-2.35	0.082	-2.35	0.156
0.295	2.79198	0.295	6.16411	0.295	4.93129	0.295	10.624		-2.349	-0.049	-2.349	0.096	-2.349	0.026	-2.349	-0.095
0.3	2.79198	0.3	6.38167	0.3	4.74999	0.3	10.1889		-2.348	-0.049	-2.348	-0.09	-2.348	-0.086	-2.348	-0.166
0.305	2.57442	0.305	6.59923	0.305	4.74999	0.305	9.75381		-2.347	-0.049	-2.347	-0.164	-2.347	-0.114	-2.347	-0.112
0.31	2.57442	0.31	6.81679	0.31	4.53244	0.31	9.57251		-2.346	0.007	-2.346	-0.071	-2.346	-0.002	-2.346	-0.077
0.315	2.57442	0.315	6.81679	0.315	4.53244	0.315	9.13739		-2.345	-0.105	-2.345	0.059	-2.345	0.026	-2.345	0.048
0.32	2.57442	0.32	7.03434	0.32	4.53244	0.32	9.13739		-2.344	0.035	-2.344	0.077	-2.344	0.026	-2.344	0.102
0.325	2.57442	0.325	7.03434	0.325	4.74999	0.325	8.91984		-2.343	0.035	-2.343	0.114	-2.343	-0.03	-2.343	0.156
0.33	2.35687	0.33	6.81679	0.33	4.74999	0.33	9.13739		-2.342	0.035	-2.342	0.059	-2.342	0.082	-2.342	0.066
0.335	2.35687	0.335	6.59923	0.335	4.93129	0.335	9.35495		-2.341	-0.049	-2.341	0.04	-2.341	-0.002	-2.341	-0.095
0.34	2.35687	0.34	6.38167	0.34	5.14885	0.34	9.75381		-2.34	0.007	-2.34	0.022	-2.34	-0.058	-2.34	-0.095
0.345	2.57442	0.345	5.94656	0.345	5.14885	0.345	9.97136		-2.339	0.091	-2.339	0.022	-2.339	-0.03	-2.339	-0.238
0.35	2.57442	0.35	5.51144	0.35	5.36641	0.35	10.4065		-2.338	0.007	-2.338	-0.016	-2.338	-0.03	-2.338	-0.148
0.355	2.57442	0.355	5.07633	0.355	5.36641	0.355	10.8416		-2.337	-0.021	-2.337	0.022	-2.337	0.026	-2.337	-0.023
0.36	2.79198	0.36	4.85877	0.36	5.14885	0.36	11.0592		-2.336	-0.189	-2.336	0.114	-2.336	0.054	-2.336	0.191
0.365	3.00954	0.365	4.3874	0.365	5.14885	0.365	11.0592		-2.335	0.035	-2.335	0.096	-2.335	-0.114	-2.335	0.12
0.37	3.2271	0.37	4.16984	0.37	4.93129	0.37	11.2404		-2.334	0.119	-2.334	0.133	-2.334	-0.002	-2.334	-0.005
0.375	3.2271	0.375	4.16984	0.375	4.74999	0.375	11.2404		-2.333	-0.077	-2.333	0.077	-2.333	0.054	-2.333	-0.041
0.38	3.44465	0.38	4.16984	0.38	4.53244	0.38	11.0592		-2.332	-0.049	-2.332	-0.071	-2.332	-0.086	-2.332	-0.13
0.385	3.44465	0.385	4.3874	0.385	4.53244	0.385	10.8416		-2.331	-0.049	-2.331	-0.127	-2.331	-0.03	-2.331	-0.13
0.39	3.66221	0.39	4.85877	0.39	4.31488	0.39	10.624		-2.33	0.063	-2.33	0.003	-2.33	0.026	-2.33	0.031
0.395	3.66221	0.395	5.29389	0.395	4.31488	0.395	10.1889		-2.329	-0.049	-2.329	0.133	-2.329	0.054	-2.329	0.281
0.4	3.66221	0.4	5.729	0.4	4.53244	0.4	9.97136		-2.328	0.007	-2.328	0.133	-2.328	0.054	-2.328	0.245
0.405	3.66221	0.405	6.16411	0.405	4.53244	0.405	9.75381		-2.327	0.091	-2.327	0.04	-2.327	-0.002	-2.327	-0.023
0.41	3.44465	0.41	6.16411	0.41	4.74999	0.41	9.57251		-2.326	0.091	-2.326	0.04	-2.326	0.026	-2.326	0.066
0.415	3.44465	0.415	6.16411	0.415	4.93129	0.415	9.35495		-2.325	-0.049	-2.325	0.022	-2.325	0.026	-2.325	-0.041
0.42	3.44465	0.42	5.94656	0.42	5.14885	0.42	9.13739		-2.324	0.231	-2.324	-0.016	-2.324	-0.058	-2.324	-0.166
0.425	3.44465	0.425	5.51144	0.425	5.5477	0.425	9.13739		-2.323	0.035	-2.323	0.022	-2.323	-0.058	-2.323	-0.166
0.43	3.2271	0.43	5.07633	0.43	5.76526	0.43	8.91984		-2.322	-0.021	-2.322	0.059	-2.322	-0.058	-2.322	-0.005
0.435	3.00954	0.435	4.3874	0.435	5.98282	0.435	8.91984		-2.321	-0.021	-2.321	0.022	-2.321	0.082	-2.321	0.156
0.44	3.00954	0.44	3.95229	0.44	5.98282	0.44	8.91984		-2.32	-0.049	-2.32	-0.034	-2.32	-0.002	-2.32	0.156
0.445	2.79198	0.445	3.51717	0.445	5.98282	0.445	8.91984		-2.319	0.035	-2.319	-0.016	-2.319	-0.03	-2.319	0.102
0.45	2.57442	0.45	3.29961	0.45	5.98282	0.45	8.91984		-2.318	0.035	-2.318	0.022	-2.318	-0.002	-2.318	-0.005
0.455	2.57442	0.455	3.29961	0.455	5.76526	0.455	8.91984		-2.317	0.035	-2.317	0.059	-2.317	-0.03	-2.317	-0.13
0.46	2.57442	0.46	3.29961	0.46	5.5477	0.46	8.91984		-2.316	-0.105	-2.316	0.04	-2.316	-0.086	-2.316	-0.184
0.465	2.57442	0.465	3.51717	0.465	5.36641	0.465	8.91984		-2.315	0.035	-2.315	-0.127	-2.315	-0.086	-2.315	-0.005
0.47	2.79198	0.47	3.95229	0.47	5.36641	0.47	8.70228		-2.314	0.119	-2.314	-0.071	-2.314	-0.03	-2.314	0.084
0.475	3.00954	0.475	4.3874	0.475	5.14885	0.475	8.70228		-2.313	0.091	-2.313	0.133	-2.313	0.054	-2.313	0.084
0.48	3.2271	0.48	4.85877	0.48	5.14885	0.48	8.26717		-2.312	-0.133	-2.312	0.207	-2.312	-0.002	-2.312	0.12
0.485	3.44465	0.485	5.07633	0.485	4.93129	0.485	8.08587		-2.311	-0.049	-2.311	0.022	-2.311	-0.002	-2.311	0.013
0.49	3.66221	0.49	5.29389	0.49	4.93129	0.49	7.65075		-2.31	-0.021	-2.31	-0.09	-2.31	0.11	-2.31	-0.095
0.495	3.66221	0.495	5.07633	0.495	4.93129	0.495	7.21564		-2.309	0.035	-2.309	-0.034	-2.309	-0.002	-2.309	-0.202
0.5	3.66221	0.5	4.85877	0.5	4.93129	0.5	6.78053		-2.308	-0.049	-2.308	0.022	-2.308	-0.002	-2.308	-0.148
0.505	3.66221	0.505	4.64122	0.505	4.93129	0.505	6.59923		-2.307	-0.021	-2.307	0.022	-2.307	0.026	-2.307	-0.112
0.51	3.66221	0.51	4.3874	0.51	4.93129	0.51	6.38167		-2.306	0.063	-2.306	0.114	-2.306	-0.086	-2.306	-0.041
0.515	3.44465	0.515	3.95229	0.515	4.93129	0.515	6.38167		-2.305	0.091	-2.305	0.207	-2.305	0.054	-2.305	0.191
0.52	3.2271	0.52	3.73473	0.52	4.74999	0.52	6.38167		-2.304	-0.077	-2.304	0.17	-2.304	0.026	-2.304	0.138
0.525	3.00954	0.525	3.51717	0.525	4.74999	0.525	6.59923		-2.303	0.035	-2.303	0.059	-2.303	-0.002	-2.303	0.048
0.53	3.00954	0.53	3.51717	0.53	4.53244	0.53	6.78053		-2.302	-0.021	-2.302	-0.034	-2.302	-0.058	-2.302	-0.184
0.535	2.79198	0.535	3.51717	0.535	4.31488	0.535	7.21564		-2.301	0.035	-2.301	0.022	-2.301	0.026	-2.301	-0.166
0.54	3.00954	0.54	3.73473	0.54	4.13358	0.54	7.4332		-2.3	0.035	-2.3	-0.016	-2.3	0.026	-2.3	-0.059
0.545	3.00954	0.545	3.95229	0.545	4.13358	0.545	7.86831		-2.299	0.035	-2.299	-0.034	-2.299	-0.002	-2.299	-0.005
0.55	3.2271	0.55	4.3874	0.55	4.13358	0.55	8.26717		-2.298	0.119	-2.298	0.059	-2.298	0.026	-2.298	0.12
0.555	3.44465	0.555	4.3874	0.555	4.31488	0.555	8.70228		-2.297	0.035	-2.297	0.17	-2.297	0.026	-2.297	0.173
0.56	3.66221	0.56	4.64122	0.56	4.53244	0.56	9.13739		-2.296	0.063	-2.296	0.207	-2.296	0.082	-2.296	0.12
0.565	3.87977	0.565	4.3874	0.565	4.74999	0.565	9.57251		-2.295	0.007	-2.295	0.096	-2.295	-0.058	-2.295	-0.077
0.57	3.87977	0.57	4.16984	0.57	5.14885	0.57	9.75381		-2.294	-0.021	-2.294	-0.09	-2.294	-0.03	-2.294	-0.095
0.575	3.66221	0.575	3.73473	0.575	5.5477	0.575	9.75381		-2.293	0.035	-2.293	-0.108	-2.293	-0.002	-2.293	-0.059
0.58	3.66221	0.58	3.29961	0.58	5.76526	0.58	9.75381		-2.292	-0.077	-2.292	-0.016	-2.292	0.026	-2.292	-0.023
0.585	3.44465	0.585	2.8645	0.585	5.98282	0.585	9.57251		-2.291	0.007	-2.291	0.04	-2.291	-0.058	-2.291	-0.023
0.59	3.2271	0.59	2.42939	0.59	5.98282	0.59	9.13739		-2.29	0.035	-2.29	0.077	-2.29	-0.03	-2.29	0.031
0.595	3.00954	0.595	2.42939	0.595	6.20037	0.595	8.91984		-2.289	0.091	-2.289	0.077	-2.289	0.11	-2.289	0.191
0.6	3.00954	0.6	2.42939	0.6	5.98282	0.6	8.48472		-2.288	-0.021	-2.288	0.114	-2.288	0.026	-2.288	0.066
0.605	2.79198	0.605	2.64694	0.605	5.76526	0.605	8.26717		-2.287	-0.133	-2.287	0.096	-2.287	-0.002	-2.287	0.031
0.61	2.79198	0.61	2.64694	0.61	5.5477	0.61	8.08587		-2.286	-0.049	-2.286	-0.016	-2.286	0.026	-2.286	-0.095
0.615	2.79198	0.615	2.8645	0.615	5.36641	0.615	8.08587		-2.285	0.063	-2.285	-0.016	-2.285	-0.058	-2.285	-0.202
0.62	3.00954	0.62	3.08206	0.62	5.14885	0.62	8.08587		-2.284	-0.077	-2.284	-0.071	-2.284	0.026	-2.284	-0.077
0.625	3.00954	0.625	3.29961	0.625	5.14885	0.625	8.26717		-2.283	-0.049	-2.283	0.022	-2.283	-0.002	-2.283	0.12
0.63	3.2271	0.63	3.29961	0.63	4.93129	0.63	8.48472		-2.282	0.007	-2.282	0.059	-2.282	-0.03	-2.282	0.227
0.635	3.2271	0.635	3.51717	0.635	4.93129	0.635	8.70228		-2.281	0.119	-2.281	0.17	-2.281	0.026	-2.281	0.12
0.64	3.2271	0.64	3.51717	0.64	5.14885	0.64	8.70228		-2.28	-0.021	-2.28	0.189	-2.28	-0.03	-2.28	-0.005
0.645	3.2271	0.645	3.29961	0.645	5.14885	0.645	8.70228		-2.279	-0.021	-2.279	0.077	-2.279	-0.002	-2.279	-0.059
0.65	3.2271	0.65	3.08206	0.65	5.36641	0.65	8.70228		-2.278	-0.021	-2.278	-0.016	-2.278	-0.058	-2.278	-0.112
0.655	3.2271	0.655	2.8645	0.655	5.5477	0.655	8.48472		-2.277	0.007	-2.277	-0.071	-2.277	-0.002	-2.277	-0.13
0.66	3.00954	0.66	2.64694	0.66	5.5477	0.66	8.08587		-2.276	0.063	-2.276	0.077	-2.276	-0.002	-2.276	0.013
0.665	3.00954	0.665	2.21183	0.665	5.76526	0.665	8.08587		-2.275	0.203	-2.275	0.114	-2.275	0.026	-2.275	0.156
0.67	2.79198	0.67	2.21183	0.67	5.98282	0.67	7.86831		-2.274	0.007	-2.274	0.059	-2.274	-0.03	-2.274	0.084
0.675	2.79198	0.675	1.99427	0.675	5.98282	0.675	7.86831		-2.273	0.007	-2.273	0.059	-2.273	0.054	-2.273	0.12
0.68	2.79198	0.68	2.21183	0.68	5.98282	0.68	8.08587		-2.272	0.007	-2.272	0.04	-2.272	0.054	-2.272	0.102
0.685	2.79198	0.685	2.21183	0.685	5.98282	0.685	8.08587		-2.271	-0.077	-2.271	0.022	-2.271	-0.058	-2.271	-0.077
0.69	2.79198	0.69	2.42939	0.69	5.76526	0.69	8.26717		-2.27	-0.021	-2.27	-0.053	-2.27	-0.086	-2.27	-0.22
0.695	3.00954	0.695	2.8645	0.695	5.5477	0.695	8.26717		-2.269	0.035	-2.269	-0.071	-2.269	-0.002	-2.269	-0.112
0.7	3.00954	0.7	3.08206	0.7	5.36641	0.7	8.26717		-2.268	0.035	-2.268	0.04	-2.268	0.054	-2.268	0.084
0.705	3.00954	0.705	3.08206	0.705	5.14885	0.705	8.08587		-2.267	-0.021	-2.267	0.133	-2.267	0.026	-2.267	0.156
0.71	3.00954	0.71	3.29961	0.71	4.93129	0.71	7.86831		-2.266	0.007	-2.266	0.114	-2.266	-0.002	-2.266	0.138
0.715	3.00954	0.715	3.29961	0.715	4.93129	0.715	7.65075		-2.265	0.119	-2.265	0.096	-2.265	0.026	-2.265	0.084
0.72	3.00954	0.72	3.29961	0.72	4.93129	0.72	7.21564		-2.264	0.007	-2.264	0.04	-2.264	-0.03	-2.264	-0.077
0.725	3.00954	0.725	3.51717	0.725	4.93129	0.725	6.99808		-2.263	-0.049	-2.263	-0.016	-2.263	-0.058	-2.263	-0.13
0.73	3.00954	0.73	3.51717	0.73	4.93129	0.73	6.78053		-2.262	-0.105	-2.262	-0.09	-2.262	-0.03	-2.262	-0.184
0.735	2.79198	0.735	3.51717	0.735	5.14885	0.735	6.78053		-2.261	0.063	-2.261	-0.053	-2.261	0.194	-2.261	0.031
0.74	2.79198	0.74	3.95229	0.74	5.36641	0.74	6.78053		-2.26	0.035	-2.26	0.04	-2.26	0.054	-2.26	0.102
0.745	2.57442	0.745	4.16984	0.745	5.5477	0.745	6.78053		-2.259	-0.049	-2.259	0.17	-2.259	0.11	-2.259	0.156
0.75	2.57442	0.75	4.3874	0.75	5.76526	0.75	6.78053		-2.258	-0.021	-2.258	0.151	-2.258	-0.002	-2.258	0.12
0.755	2.57442	0.755	4.64122	0.755	5.76526	0.755	6.99808		-2.257	0.007	-2.257	0.022	-2.257	-0.03	-2.257	0.102
0.76	2.35687	0.76	4.85877	0.76	5.76526	0.76	7.21564		-2.256	0.119	-2.256	0.04	-2.256	-0.03	-2.256	-0.059
0.765	2.35687	0.765	4.85877	0.765	5.5477	0.765	7.21564		-2.255	-0.049	-2.255	0.003	-2.255	-0.058	-2.255	-0.166
0.77	2.57442	0.77	4.85877	0.77	5.36641	0.77	7.21564		-2.254	-0.077	-2.254	-0.034	-2.254	-0.058	-2.254	-0.112
0.775	2.57442	0.775	4.85877	0.775	5.14885	0.775	7.21564		-2.253	0.007	-2.253	-0.034	-2.253	-0.002	-2.253	-0.041
0.78	2.57442	0.78	4.85877	0.78	5.14885	0.78	6.99808		-2.252	0.007	-2.252	0.059	-2.252	0.054	-2.252	0.12
0.785	2.79198	0.785	4.85877	0.785	4.93129	0.785	6.78053		-2.251	0.035	-2.251	0.207	-2.251	0.11	-2.251	0.263
0.79	2.79198	0.79	4.85877	0.79	4.74999	0.79	6.78053		-2.25	0.035	-2.25	0.226	-2.25	0.026	-2.25	0.138
0.795	2.79198	0.795	4.64122	0.795	4.53244	0.795	6.78053		-2.249	0.007	-2.249	0.096	-2.249	-0.114	-2.249	-0.095
0.8	3.00954	0.8	4.64122	0.8	4.53244	0.8	6.78053		-2.248	0.063	-2.248	0.022	-2.248	-0.002	-2.248	-0.148
0.805	3.00954	0.805	4.64122	0.805	4.53244	0.805	6.78053		-2.247	-0.077	-2.247	-0.034	-2.247	0.054	-2.247	-0.112
0.81	3.00954	0.81	4.64122	0.81	4.53244	0.81	6.99808		-2.246	-0.077	-2.246	-0.053	-2.246	-0.058	-2.246	-0.059
0.815	3.00954	0.815	4.64122	0.815	4.74999	0.815	6.99808		-2.245	0.007	-2.245	-0.016	-2.245	-0.03	-2.245	0.031
0.82	3.00954	0.82	4.64122	0.82	4.74999	0.82	6.99808		-2.244	0.119	-2.244	0.114	-2.244	0.082	-2.244	0.156
0.825	3.00954	0.825	4.64122	0.825	4.93129	0.825	6.99808		-2.243	-0.021	-2.243	0.189	-2.243	0.054	-2.243	0.191
0.83	2.79198	0.83	4.3874	0.83	5.14885	0.83	6.78053		-2.242	-0.077	-2.242	0.077	-2.242	0.026	-2.242	0.084
0.835	2.79198	0.835	4.3874	0.835	5.14885	0.835	6.59923		-2.241	0.119	-2.241	0.003	-2.241	-0.03	-2.241	-0.041
0.84	2.57442	0.84	4.16984	0.84	5.36641	0.84	6.38167		-2.24	0.063	-2.24	0.022	-2.24	0.026	-2.24	-0.095
0.845	2.57442	0.845	3.95229	0.845	5.36641	0.845	6.16411		-2.239	-0.021	-2.239	0.04	-2.239	-0.03	-2.239	-0.166
0.85	2.57442	0.85	3.73473	0.85	5.36641	0.85	6.16411		-2.238	-0.217	-2.238	0.077	-2.238	-0.058	-2.238	-0.13
0.855	2.57442	0.855	3.51717	0.855	5.36641	0.855	6.16411		-2.237	0.007	-2.237	0.059	-2.237	-0.002	-2.237	0.102
0.86	2.57442	0.86	3.29961	0.86	5.36641	0.86	6.16411		-2.236	0.035	-2.236	0.077	-2.236	0.11	-2.236	0.209
0.865	2.57442	0.865	3.08206	0.865	5.14885	0.865	6.38167		-2.235	0.007	-2.235	0.189	-2.235	0.082	-2.235	0.191
0.87	2.79198	0.87	3.08206	0.87	5.14885	0.87	6.38167		-2.234	-0.049	-2.234	0.17	-2.234	-0.03	-2.234	0.048
0.875	2.79198	0.875	3.08206	0.875	5.14885	0.875	6.59923		-2.233	0.007	-2.233	0.022	-2.233	-0.058	-2.233	-0.095
0.88	2.79198	0.88	3.08206	0.88	5.14885	0.88	6.59923		-2.232	-0.021	-2.232	-0.09	-2.232	-0.03	-2.232	-0.112
0.885	2.79198	0.885	3.08206	0.885	4.93129	0.885	6.59923		-2.231	-0.021	-2.231	-0.071	-2.231	0.026	-2.231	-0.095
0.89	2.79198	0.89	3.08206	0.89	4.93129	0.89	6.59923		-2.23	-0.049	-2.23	-0.016	-2.23	0.026	-2.23	0.013
0.895	2.79198	0.895	3.08206	0.895	4.74999	0.895	6.38167		-2.229	0.035	-2.229	0.022	-2.229	-0.058	-2.229	0.12
0.9	2.79198	0.9	3.08206	0.9	4.74999	0.9	6.38167		-2.228	0.091	-2.228	0.133	-2.228	0.054	-2.228	0.084
0.905	2.79198	0.905	3.08206	0.905	4.74999	0.905	6.16411		-2.227	0.035	-2.227	0.189	-2.227	0.11	-2.227	0.066
0.91	2.79198	0.91	3.08206	0.91	4.74999	0.91	5.94656		-2.226	0.259	-2.226	0.077	-2.226	-0.002	-2.226	0.031
0.915	2.79198	0.915	2.8645	0.915	4.74999	0.915	5.94656		-2.225	0.007	-2.225	-0.053	-2.225	-0.058	-2.225	-0.077
0.92	2.79198	0.92	2.8645	0.92	4.93129	0.92	5.729		-2.224	-0.049	-2.224	0.003	-2.224	-0.03	-2.224	-0.166
0.925	2.79198	0.925	2.64694	0.925	4.74999	0.925	5.729		-2.223	0.007	-2.223	0.077	-2.223	-0.03	-2.223	-0.148
0.93	2.79198	0.93	2.64694	0.93	4.74999	0.93	5.51144		-2.222	-0.077	-2.222	0.077	-2.222	-0.002	-2.222	-0.005
0.935	2.79198	0.935	2.64694	0.935	4.74999	0.935	5.51144		-2.221	0.007	-2.221	0.04	-2.221	-0.03	-2.221	0.12
0.94	2.79198	0.94	2.64694	0.94	4.74999	0.94	5.51144		-2.22	0.091	-2.22	0.114	-2.22	0.026	-2.22	0.102
0.945	2.79198	0.945	2.64694	0.945	4.74999	0.945	5.51144		-2.219	0.035	-2.219	0.207	-2.219	0.082	-2.219	0.066
0.95	2.79198	0.95	2.8645	0.95	4.74999	0.95	5.51144		-2.218	-0.049	-2.218	0.151	-2.218	-0.002	-2.218	-0.005
0.955	3.00954	0.955	2.8645	0.955	4.74999	0.955	5.51144		-2.217	-0.021	-2.217	-0.053	-2.217	-0.058	-2.217	-0.095
0.96	2.79198	0.96	3.08206	0.96	4.74999	0.96	5.29389		-2.216	-0.077	-2.216	-0.183	-2.216	-0.058	-2.216	-0.148
0.965	2.79198	0.965	3.08206	0.965	4.53244	0.965	5.29389		-2.215	0.035	-2.215	-0.09	-2.215	0.054	-2.215	-0.041
0.97	2.79198	0.97	3.29961	0.97	4.53244	0.97	5.29389		-2.214	-0.021	-2.214	0.077	-2.214	0.054	-2.214	0.066
0.975	2.79198	0.975	3.29961	0.975	4.53244	0.975	5.29389		-2.213	0.119	-2.213	0.189	-2.213	0.026	-2.213	0.048
0.98	2.79198	0.98	3.51717	0.98	4.53244	0.98	5.51144		-2.212	0.035	-2.212	0.17	-2.212	-0.058	-2.212	0.048
0.985	2.57442	0.985	3.51717	0.985	4.31488	0.985	5.729		-2.211	0.063	-2.211	0.17	-2.211	0.082	-2.211	0.031
0.99	2.57442	0.99	3.51717	0.99	4.31488	0.99	5.94656		-2.21	-0.021	-2.21	0.077	-2.21	0.054	-2.21	-0.059
0.995	2.57442	0.995	3.51717	0.995	4.31488	0.995	6.16411		-2.209	-0.049	-2.209	-0.053	-2.209	-0.058	-2.209	-0.184
1	2.57442	1	3.51717	1	4.31488	1	6.38167		-2.208	0.035	-2.208	-0.09	-2.208	-0.086	-2.208	-0.148
1.005	2.57442	1.005	3.29961	1.005	4.31488	1.005	6.59923		-2.207	0.063	-2.207	-0.016	-2.207	0.026	-2.207	-0.059
1.01	2.57442	1.01	3.08206	1.01	4.53244	1.01	6.78053		-2.206	0.035	-2.206	0.226	-2.206	0.082	-2.206	0.048
1.015	2.57442	1.015	3.08206	1.015	4.53244	1.015	6.78053		-2.205	0.035	-2.205	0.207	-2.205	0.054	-2.205	0.173
1.02	2.57442	1.02	2.8645	1.02	4.74999	1.02	6.78053		-2.204	0.119	-2.204	0.151	-2.204	-0.058	-2.204	0.191
1.025	2.57442	1.025	2.8645	1.025	4.93129	1.025	6.59923		-2.203	0.063	-2.203	0.17	-2.203	0.026	-2.203	0.048
1.03	2.57442	1.03	2.64694	1.03	5.14885	1.03	6.38167		-2.202	-0.049	-2.202	0.114	-2.202	-0.002	-2.202	-0.095
1.035	2.57442	1.035	2.64694	1.035	5.36641	1.035	6.16411		-2.201	-0.329	-2.201	-0.034	-2.201	-0.058	-2.201	-0.184
1.04	2.57442	1.04	2.42939	1.04	5.36641	1.04	5.94656		-2.2	0.007	-2.2	-0.108	-2.2	-0.254	-2.2	-0.059
1.045	2.57442	1.045	2.42939	1.045	5.36641	1.045	5.729		-2.199	0.175	-2.199	0.022	-2.199	0.026	-2.199	0.084
1.05	2.57442	1.05	2.21183	1.05	5.14885	1.05	5.729		-2.198	0.035	-2.198	0.244	-2.198	0.11	-2.198	0.156
1.055	2.35687	1.055	2.21183	1.055	4.93129	1.055	5.729		-2.197	0.007	-2.197	0.281	-2.197	-0.002	-2.197	0.173
1.06	2.35687	1.06	2.42939	1.06	4.74999	1.06	5.51144		-2.196	0.063	-2.196	0.114	-2.196	-0.002	-2.196	0.084
1.065	2.13931	1.065	2.42939	1.065	4.53244	1.065	5.51144		-2.195	0.063	-2.195	0.096	-2.195	-0.002	-2.195	-0.059
1.07	2.13931	1.07	2.64694	1.07	4.31488	1.07	5.51144		-2.194	-0.049	-2.194	0.04	-2.194	0.054	-2.194	-0.095
1.075	2.13931	1.075	2.8645	1.075	4.13358	1.075	5.51144		-2.193	-0.021	-2.193	-0.071	-2.193	-0.03	-2.193	-0.13
1.08	2.13931	1.08	3.08206	1.08	4.13358	1.08	5.51144		-2.192	0.007	-2.192	-0.09	-2.192	-0.086	-2.192	-0.13
1.085	2.13931	1.085	3.29961	1.085	4.13358	1.085	5.51144		-2.191	0.035	-2.191	0.04	-2.191	-0.002	-2.191	-0.005
1.09	2.13931	1.09	3.51717	1.09	4.31488	1.09	5.29389		-2.19	0.007	-2.19	0.133	-2.19	0.11	-2.19	0.173
1.095	2.13931	1.095	3.51717	1.095	4.31488	1.095	5.29389		-2.189	0.091	-2.189	0.151	-2.189	0.082	-2.189	0.209
1.1	2.13931	1.1	3.73473	1.1	4.53244	1.1	5.51144		-2.188	0.063	-2.188	0.077	-2.188	0.026	-2.188	0.066
1.105	2.13931	1.105	3.51717	1.105	4.74999	1.105	5.51144		-2.187	0.035	-2.187	0.003	-2.187	-0.002	-2.187	-0.059
1.11	2.13931	1.11	3.51717	1.11	4.74999	1.11	5.51144		-2.186	-0.049	-2.186	0.04	-2.186	-0.03	-2.186	-0.166
1.115	2.35687	1.115	3.29961	1.115	4.74999	1.115	5.51144		-2.185	-0.049	-2.185	-0.034	-2.185	-0.03	-2.185	-0.148
1.12	2.35687	1.12	2.8645	1.12	4.74999	1.12	5.51144		-2.184	-0.049	-2.184	-0.071	-2.184	-0.03	-2.184	-0.077
1.125	2.35687	1.125	2.64694	1.125	4.74999	1.125	5.729		-2.183	0.119	-2.183	0.022	-2.183	0.026	-2.183	0.084
1.13	2.35687	1.13	2.42939	1.13	4.74999	1.13	5.729		-2.182	0.035	-2.182	0.207	-2.182	0.11	-2.182	0.227
1.135	2.35687	1.135	2.21183	1.135	4.74999	1.135	5.729		-2.181	0.035	-2.181	0.263	-2.181	0.054	-2.181	0.209
1.14	2.35687	1.14	2.21183	1.14	4.74999	1.14	5.729		-2.18	0.035	-2.18	0.17	-2.18	-0.058	-2.18	0.031
1.145	2.13931	1.145	2.21183	1.145	4.93129	1.145	5.729		-2.179	0.119	-2.179	0.003	-2.179	-0.114	-2.179	-0.148
1.15	2.13931	1.15	2.21183	1.15	4.93129	1.15	5.729		-2.178	0.035	-2.178	-0.034	-2.178	-0.002	-2.178	-0.148
1.155	2.13931	1.155	2.21183	1.155	5.14885	1.155	5.729		-2.177	-0.189	-2.177	0.022	-2.177	-0.058	-2.177	-0.148
1.16	2.13931	1.16	2.21183	1.16	5.36641	1.16	5.51144		-2.176	-0.021	-2.176	-0.09	-2.176	-0.058	-2.176	-0.041
1.165	2.13931	1.165	2.42939	1.165	5.36641	1.165	5.51144		-2.175	0.035	-2.175	0.04	-2.175	0.222	-2.175	0.084
1.17	2.13931	1.17	2.64694	1.17	5.36641	1.17	5.29389		-2.174	0.063	-2.174	0.189	-2.174	0.054	-2.174	0.156
1.175	2.13931	1.175	2.8645	1.175	5.36641	1.175	5.29389		-2.173	-0.049	-2.173	0.189	-2.173	-0.03	-2.173	0.12
1.18	1.92175	1.18	3.08206	1.18	5.14885	1.18	5.29389		-2.172	0.035	-2.172	0.04	-2.172	-0.086	-2.172	0.048
1.185	1.92175	1.185	3.08206	1.185	4.93129	1.185	5.29389		-2.171	0.035	-2.171	-0.09	-2.171	-0.086	-2.171	-0.184
1.19	1.92175	1.19	3.08206	1.19	4.74999	1.19	5.07633		-2.17	0.063	-2.17	-0.034	-2.17	-0.002	-2.17	-0.22
1.195	1.92175	1.195	3.08206	1.195	4.53244	1.195	5.29389		-2.169	-0.077	-2.169	-0.016	-2.169	-0.002	-2.169	-0.112
1.2	1.92175	1.2	2.8645	1.2	4.53244	1.2	5.29389		-2.168	-0.021	-2.168	-0.09	-2.168	0.026	-2.168	0.066
1.205	1.92175	1.205	2.64694	1.205	4.53244	1.205	5.29389		-2.167	-0.049	-2.167	0.022	-2.167	0.026	-2.167	0.12
1.21	1.92175	1.21	2.42939	1.21	4.74999	1.21	5.29389		-2.166	0.007	-2.166	0.133	-2.166	0.082	-2.166	0.191
1.215	2.13931	1.215	2.21183	1.215	4.93129	1.215	5.51144		-2.165	0.007	-2.165	0.114	-2.165	0.026	-2.165	0.102
1.22	2.13931	1.22	1.99427	1.22	5.14885	1.22	5.729		-2.164	0.007	-2.164	0.022	-2.164	-0.058	-2.164	-0.041
1.225	2.13931	1.225	1.77672	1.225	5.14885	1.225	5.729		-2.163	0.035	-2.163	-0.108	-2.163	-0.283	-2.163	-0.13
1.23	2.35687	1.23	1.77672	1.23	5.14885	1.23	5.94656		-2.162	0.007	-2.162	-0.016	-2.162	0.026	-2.162	-0.095
1.235	2.35687	1.235	1.55916	1.235	4.93129	1.235	5.94656		-2.161	-0.049	-2.161	0.04	-2.161	0.11	-2.161	0.084
1.24	2.35687	1.24	1.77672	1.24	4.53244	1.24	6.16411		-2.16	0.035	-2.16	0.096	-2.16	-0.058	-2.16	0.102
1.245	2.35687	1.245	1.77672	1.245	4.13358	1.245	6.16411		-2.159	0.063	-2.159	0.189	-2.159	-0.002	-2.159	0.173
1.25	2.35687	1.25	1.99427	1.25	3.91603	1.25	5.94656		-2.158	0.119	-2.158	0.226	-2.158	0.082	-2.158	0.191
1.255	2.13931	1.255	2.21183	1.255	3.51717	1.255	5.94656		-2.157	-0.077	-2.157	0.207	-2.157	0.026	-2.157	0.138
1.26	2.13931	1.26	2.21183	1.26	3.29961	1.26	5.729		-2.156	-0.021	-2.156	-0.016	-2.156	-0.058	-2.156	-0.059
1.265	2.13931	1.265	2.21183	1.265	3.29961	1.265	5.51144		-2.155	0.007	-2.155	-0.071	-2.155	-0.058	-2.155	-0.202
1.27	2.13931	1.27	2.42939	1.27	3.29961	1.27	5.29389		-2.154	0.035	-2.154	-0.016	-2.154	-0.002	-2.154	-0.112
1.275	2.13931	1.275	2.42939	1.275	3.51717	1.275	5.07633		-2.153	0.007	-2.153	0.04	-2.153	0.082	-2.153	-0.023
1.28	2.13931	1.28	2.64694	1.28	3.69847	1.28	4.67748		-2.152	0.091	-2.152	0.022	-2.152	0.026	-2.152	0.066
1.285	2.13931	1.285	2.64694	1.285	3.91603	1.285	4.45992		-2.151	-0.133	-2.151	0.059	-2.151	0.082	-2.151	0.173
1.29	2.13931	1.29	2.64694	1.29	4.13358	1.29	4.45992		-2.15	0.119	-2.15	0.133	-2.15	-0.03	-2.15	0.156
1.295	2.13931	1.295	2.64694	1.295	4.31488	1.295	4.24236		-2.149	-0.021	-2.149	0.133	-2.149	0.026	-2.149	-0.059
1.3	2.13931	1.3	2.64694	1.3	4.31488	1.3	4.24236		-2.148	-0.105	-2.148	-0.016	-2.148	-0.086	-2.148	-0.13
1.305	2.13931	1.305	2.64694	1.305	4.31488	1.305	4.45992		-2.147	0.007	-2.147	-0.108	-2.147	-0.058	-2.147	-0.077
1.31	2.13931	1.31	2.64694	1.31	4.31488	1.31	4.45992		-2.146	0.007	-2.146	-0.09	-2.146	-0.058	-2.146	-0.059
1.315	2.13931	1.315	2.42939	1.315	4.13358	1.315	4.67748		-2.145	-0.021	-2.145	0.04	-2.145	0.054	-2.145	0.084
1.32	2.13931	1.32	2.42939	1.32	3.69847	1.32	4.89503		-2.144	0.007	-2.144	0.114	-2.144	0.054	-2.144	0.138
1.325	2.13931	1.325	2.21183	1.325	3.51717	1.325	5.07633		-2.143	0.007	-2.143	0.133	-2.143	-0.058	-2.143	0.173
1.33	2.13931	1.33	2.21183	1.33	3.08206	1.33	5.29389		-2.142	0.063	-2.142	0.114	-2.142	0.026	-2.142	0.102
1.335	2.13931	1.335	2.21183	1.335	2.90076	1.335	5.51144		-2.141	0.035	-2.141	0.059	-2.141	-0.03	-2.141	-0.059
1.34	1.92175	1.34	2.21183	1.34	2.6832	1.34	5.729		-2.14	-0.217	-2.14	-0.016	-2.14	-0.03	-2.14	-0.13
1.345	1.92175	1.345	2.21183	1.345	2.46565	1.345	5.729		-2.139	0.119	-2.139	-0.034	-2.139	-0.058	-2.139	-0.202
1.35	1.92175	1.35	2.21183	1.35	2.6832	1.35	5.51144		-2.138	0.035	-2.138	0.04	-2.138	0.082	-2.138	-0.202
1.355	1.92175	1.355	2.21183	1.355	2.6832	1.355	5.29389		-2.137	-0.021	-2.137	0.114	-2.137	-0.002	-2.137	-0.005
1.36	1.92175	1.36	2.21183	1.36	2.90076	1.36	5.07633		-2.136	-0.049	-2.136	0.189	-2.136	0.11	-2.136	0.138
1.365	1.92175	1.365	2.21183	1.365	2.90076	1.365	4.89503		-2.135	0.035	-2.135	0.114	-2.135	0.026	-2.135	0.173
1.37	2.13931	1.37	2.42939	1.37	3.08206	1.37	4.67748		-2.134	0.119	-2.134	0.17	-2.134	-0.002	-2.134	0.048
1.375	2.13931	1.375	2.21183	1.375	3.29961	1.375	4.24236		-2.133	0.035	-2.133	0.077	-2.133	-0.002	-2.133	-0.059
1.38	2.13931	1.38	2.21183	1.38	3.51717	1.38	4.0248		-2.132	-0.077	-2.132	-0.034	-2.132	-0.03	-2.132	-0.148
1.385	2.35687	1.385	2.21183	1.385	3.69847	1.385	3.80725		-2.131	-0.049	-2.131	-0.146	-2.131	-0.114	-2.131	-0.166
1.39	2.35687	1.39	2.21183	1.39	3.91603	1.39	3.58969		-2.13	0.007	-2.13	-0.108	-2.13	-0.058	-2.13	-0.005
1.395	2.35687	1.395	2.21183	1.395	3.91603	1.395	3.58969		-2.129	0.007	-2.129	0.077	-2.129	0.054	-2.129	0.156
1.4	2.13931	1.4	2.21183	1.4	4.13358	1.4	3.80725		-2.128	0.007	-2.128	0.151	-2.128	0.026	-2.128	0.12
1.405	2.13931	1.405	2.21183	1.405	4.13358	1.405	3.80725		-2.127	0.007	-2.127	0.114	-2.127	-0.03	-2.127	0.048
1.41	2.13931	1.41	2.21183	1.41	4.13358	1.41	4.0248		-2.126	0.091	-2.126	0.077	-2.126	0.054	-2.126	0.084
1.415	1.92175	1.415	2.21183	1.415	3.91603	1.415	4.24236		-2.125	-0.021	-2.125	0.059	-2.125	0.026	-2.125	0.013
1.42	1.92175	1.42	2.21183	1.42	3.91603	1.42	4.45992		-2.124	-0.077	-2.124	0.04	-2.124	0.054	-2.124	-0.112
1.425	1.7042	1.425	2.21183	1.425	3.69847	1.425	4.67748		-2.123	0.091	-2.123	-0.016	-2.123	-0.058	-2.123	-0.095
1.43	1.7042	1.43	1.99427	1.43	3.29961	1.43	4.67748		-2.122	-0.021	-2.122	0.022	-2.122	-0.058	-2.122	0.013
1.435	1.7042	1.435	1.99427	1.435	3.08206	1.435	4.67748		-2.121	0.035	-2.121	0.17	-2.121	0.082	-2.121	0.173
1.44	1.7042	1.44	1.77672	1.44	2.90076	1.44	4.67748		-2.12	0.007	-2.12	0.226	-2.12	0.11	-2.12	0.209
1.445	1.92175	1.445	1.77672	1.445	2.6832	1.445	4.45992		-2.119	-0.049	-2.119	0.189	-2.119	-0.002	-2.119	0.12
1.45	1.92175	1.45	1.77672	1.45	2.6832	1.45	4.24236		-2.118	0.007	-2.118	0.059	-2.118	-0.002	-2.118	0.013
1.455	2.13931	1.455	1.77672	1.455	2.6832	1.455	3.80725		-2.117	0.035	-2.117	0.022	-2.117	-0.03	-2.117	-0.095
1.46	2.13931	1.46	1.77672	1.46	2.6832	1.46	3.58969		-2.116	-0.049	-2.116	-0.016	-2.116	-0.03	-2.116	-0.202
1.465	2.35687	1.465	1.99427	1.465	2.6832	1.465	3.58969		-2.115	0.035	-2.115	0.003	-2.115	0.026	-2.115	-0.023
1.47	2.35687	1.47	1.99427	1.47	2.90076	1.47	3.40839		-2.114	0.007	-2.114	0.022	-2.114	-0.002	-2.114	0.048
1.475	2.35687	1.475	2.21183	1.475	3.08206	1.475	3.58969		-2.113	0.063	-2.113	0.17	-2.113	0.026	-2.113	0.066
1.48	2.35687	1.48	2.21183	1.48	3.29961	1.48	3.58969		-2.112	-0.049	-2.112	0.226	-2.112	0.026	-2.112	0.102
1.485	2.13931	1.485	2.42939	1.485	3.51717	1.485	3.80725		-2.111	-0.049	-2.111	0.114	-2.111	-0.03	-2.111	0.013
1.49	2.13931	1.49	2.42939	1.49	3.69847	1.49	4.0248		-2.11	-0.049	-2.11	-0.09	-2.11	-0.058	-2.11	-0.148
1.495	1.92175	1.495	2.42939	1.495	3.91603	1.495	4.24236		-2.109	0.063	-2.109	-0.016	-2.109	-0.058	-2.109	-0.202
1.5	1.92175	1.5	2.42939	1.5	3.91603	1.5	4.24236		-2.108	-0.077	-2.108	0.022	-2.108	0.026	-2.108	-0.166
1.505	1.7042	1.505	2.42939	1.505	3.69847	1.505	4.45992		-2.107	0.007	-2.107	0.022	-2.107	0.026	-2.107	-0.184
1.51	1.7042	1.51	2.21183	1.51	3.69847	1.51	4.45992		-2.106	-0.049	-2.106	0.04	-2.106	-0.03	-2.106	0.031
1.515	1.7042	1.515	2.21183	1.515	3.51717	1.515	4.24236		-2.105	0.063	-2.105	0.059	-2.105	-0.002	-2.105	0.263
1.52	1.7042	1.52	1.99427	1.52	3.29961	1.52	4.24236		-2.104	-0.021	-2.104	0.189	-2.104	0.026	-2.104	0.191
1.525	1.92175	1.525	1.99427	1.525	3.08206	1.525	4.0248		-2.103	0.007	-2.103	0.133	-2.103	-0.002	-2.103	0.013
1.53	1.92175	1.53	1.77672	1.53	2.90076	1.53	3.80725		-2.102	-0.021	-2.102	0.077	-2.102	-0.114	-2.102	-0.22
1.535	1.92175	1.535	1.77672	1.535	2.90076	1.535	3.80725		-2.101	0.007	-2.101	0.003	-2.101	-0.058	-2.101	-0.166
1.54	2.13931	1.54	1.55916	1.54	2.6832	1.54	3.58969		-2.1	0.035	-2.1	-0.034	-2.1	0.054	-2.1	-0.041
1.545	2.13931	1.545	1.55916	1.545	2.6832	1.545	3.40839		-2.099	-0.049	-2.099	-0.071	-2.099	0.054	-2.099	0.013
1.55	2.13931	1.55	1.55916	1.55	2.6832	1.55	3.40839		-2.098	0.035	-2.098	0.077	-2.098	-0.03	-2.098	0.102
1.555	2.35687	1.555	1.3416	1.555	2.6832	1.555	3.40839		-2.097	0.035	-2.097	0.133	-2.097	-0.002	-2.097	0.084
1.56	2.35687	1.56	1.3416	1.56	2.90076	1.56	3.58969		-2.096	-0.021	-2.096	0.189	-2.096	0.082	-2.096	0.102
1.565	2.35687	1.565	1.55916	1.565	2.90076	1.565	3.58969		-2.095	-0.049	-2.095	0.04	-2.095	-0.058	-2.095	-0.095
1.57	2.35687	1.57	1.77672	1.57	3.08206	1.57	3.80725		-2.094	0.007	-2.094	-0.127	-2.094	-0.058	-2.094	-0.184
1.575	2.13931	1.575	1.77672	1.575	3.29961	1.575	3.80725		-2.093	-0.021	-2.093	-0.127	-2.093	-0.086	-2.093	-0.13
1.58	2.13931	1.58	1.99427	1.58	3.51717	1.58	4.0248		-2.092	0.007	-2.092	0.022	-2.092	-0.002	-2.092	-0.13
1.585	2.13931	1.585	2.21183	1.585	3.51717	1.585	4.0248		-2.091	-0.329	-2.091	0.022	-2.091	-0.03	-2.091	-0.005
1.59	2.13931	1.59	2.42939	1.59	3.69847	1.59	3.80725		-2.09	0.091	-2.09	0.077	-2.09	0.026	-2.09	0.156
1.595	2.13931	1.595	2.42939	1.595	3.69847	1.595	3.80725		-2.089	0.007	-2.089	0.04	-2.089	0.054	-2.089	0.173
1.6	1.92175	1.6	2.42939	1.6	3.51717	1.6	3.80725		-2.088	0.063	-2.088	0.114	-2.088	-0.002	-2.088	0.102
1.605	1.92175	1.605	2.42939	1.605	3.51717	1.605	3.58969		-2.087	-0.133	-2.087	0.077	-2.087	0.054	-2.087	-0.005
1.61	1.7042	1.61	2.21183	1.61	3.29961	1.61	3.40839		-2.086	0.035	-2.086	-0.071	-2.086	-0.058	-2.086	-0.095
1.615	1.48664	1.615	1.99427	1.615	3.29961	1.615	3.19084		-2.085	-0.049	-2.085	-0.108	-2.085	-0.03	-2.085	-0.202
1.62	1.48664	1.62	1.99427	1.62	3.08206	1.62	2.97328		-2.084	0.007	-2.084	-0.053	-2.084	0.026	-2.084	-0.041
1.625	1.48664	1.625	1.77672	1.625	3.08206	1.625	2.75572		-2.083	-0.021	-2.083	0.096	-2.083	0.054	-2.083	0.138
1.63	1.48664	1.63	1.55916	1.63	3.08206	1.63	2.75572		-2.082	0.007	-2.082	0.151	-2.082	0.054	-2.082	0.245
1.635	1.48664	1.635	1.3416	1.635	3.29961	1.635	2.75572		-2.081	0.035	-2.081	0.189	-2.081	-0.058	-2.081	0.066
1.64	1.48664	1.64	1.3416	1.64	3.29961	1.64	2.75572		-2.08	0.091	-2.08	0.189	-2.08	0.026	-2.08	-0.023
1.645	1.48664	1.645	1.3416	1.645	3.51717	1.645	2.97328		-2.079	-0.077	-2.079	0.059	-2.079	0.054	-2.079	-0.077
1.65	1.48664	1.65	1.3416	1.65	3.51717	1.65	3.19084		-2.078	-0.049	-2.078	-0.108	-2.078	-0.058	-2.078	-0.112
1.655	1.48664	1.655	1.3416	1.655	3.51717	1.655	3.40839		-2.077	0.035	-2.077	-0.09	-2.077	-0.058	-2.077	-0.13
1.66	1.7042	1.66	1.55916	1.66	3.51717	1.66	3.40839		-2.076	0.035	-2.076	0.059	-2.076	-0.058	-2.076	-0.023
1.665	1.7042	1.665	1.77672	1.665	3.29961	1.665	3.58969		-2.075	-0.021	-2.075	0.17	-2.075	0.054	-2.075	0.138
1.67	1.48664	1.67	1.99427	1.67	3.08206	1.67	3.58969		-2.074	0.035	-2.074	0.151	-2.074	0.054	-2.074	0.102
1.675	1.48664	1.675	1.99427	1.675	3.08206	1.675	3.58969		-2.073	0.035	-2.073	0.022	-2.073	-0.03	-2.073	0.12
1.68	1.48664	1.68	2.21183	1.68	2.6832	1.68	3.40839		-2.072	0.063	-2.072	0.077	-2.072	0.026	-2.072	0.013
1.685	1.26908	1.685	2.42939	1.685	2.46565	1.685	3.40839		-2.071	-0.105	-2.071	0.022	-2.071	-0.03	-2.071	-0.112
1.69	1.08779	1.69	2.42939	1.69	2.28435	1.69	3.58969		-2.07	-0.049	-2.07	-0.016	-2.07	-0.058	-2.07	-0.112
1.695	1.08779	1.695	2.42939	1.695	2.28435	1.695	3.58969		-2.069	-0.105	-2.069	-0.09	-2.069	-0.058	-2.069	-0.005
1.7	0.87023	1.7	2.42939	1.7	2.28435	1.7	3.58969		-2.068	0.063	-2.068	0.003	-2.068	-0.002	-2.068	0.12
1.705	0.87023	1.705	2.21183	1.705	2.46565	1.705	3.58969		-2.067	0.063	-2.067	0.114	-2.067	0.082	-2.067	0.156
1.71	0.87023	1.71	1.99427	1.71	2.90076	1.71	3.58969		-2.066	0.035	-2.066	0.17	-2.066	0.054	-2.066	0.245
1.715	1.08779	1.715	1.99427	1.715	3.08206	1.715	3.58969		-2.065	0.119	-2.065	0.189	-2.065	-0.058	-2.065	0.102
1.72	1.08779	1.72	1.55916	1.72	3.51717	1.72	3.58969		-2.064	0.035	-2.064	0.133	-2.064	0.026	-2.064	-0.077
1.725	1.26908	1.725	1.3416	1.725	3.69847	1.725	3.40839		-2.063	-0.105	-2.063	0.022	-2.063	0.026	-2.063	-0.148
1.73	1.48664	1.73	1.3416	1.73	4.13358	1.73	3.19084		-2.062	-0.049	-2.062	-0.146	-2.062	-0.002	-2.062	-0.077
1.735	1.48664	1.735	1.12404	1.735	4.13358	1.735	2.97328		-2.061	0.007	-2.061	-0.09	-2.061	-0.058	-2.061	0.066
1.74	1.7042	1.74	1.12404	1.74	4.13358	1.74	2.97328		-2.06	0.035	-2.06	0.114	-2.06	-0.002	-2.06	0.066
1.745	1.7042	1.745	1.12404	1.745	4.13358	1.745	2.75572		-2.059	-0.049	-2.059	0.207	-2.059	0.054	-2.059	0.12
1.75	1.7042	1.75	1.3416	1.75	3.91603	1.75	2.75572		-2.058	0.035	-2.058	0.133	-2.058	0.082	-2.058	0.191
1.755	1.7042	1.755	1.3416	1.755	3.51717	1.755	2.97328		-2.057	0.035	-2.057	0.003	-2.057	-0.002	-2.057	0.066
1.76	1.7042	1.76	1.55916	1.76	3.29961	1.76	2.97328		-2.056	0.119	-2.056	0.003	-2.056	-0.058	-2.056	-0.112
1.765	1.7042	1.765	1.55916	1.765	3.08206	1.765	3.19084		-2.055	-0.049	-2.055	0.059	-2.055	-0.058	-2.055	-0.148
1.77	1.7042	1.77	1.55916	1.77	2.90076	1.77	3.19084		-2.054	-0.189	-2.054	0.114	-2.054	0.082	-2.054	-0.13
1.775	1.48664	1.775	1.77672	1.775	2.90076	1.775	3.40839		-2.053	-0.021	-2.053	0.022	-2.053	-0.058	-2.053	-0.077
1.78	1.26908	1.78	1.77672	1.78	2.6832	1.78	3.40839		-2.052	0.091	-2.052	0.077	-2.052	-0.002	-2.052	0.048
1.785	1.08779	1.785	1.77672	1.785	2.6832	1.785	3.40839		-2.051	0.035	-2.051	0.189	-2.051	0.026	-2.051	0.191
1.79	1.08779	1.79	1.77672	1.79	2.6832	1.79	3.40839		-2.05	-0.105	-2.05	0.077	-2.05	0.026	-2.05	0.12
1.795	0.87023	1.795	1.77672	1.795	2.6832	1.795	3.40839		-2.049	0.035	-2.049	0.003	-2.049	-0.058	-2.049	-0.095
1.8	0.87023	1.8	1.77672	1.8	2.90076	1.8	3.40839		-2.048	0.007	-2.048	0.003	-2.048	-0.086	-2.048	-0.166
1.805	0.87023	1.805	1.77672	1.805	2.90076	1.805	3.19084		-2.047	-0.105	-2.047	-0.034	-2.047	-0.002	-2.047	-0.059
1.81	0.87023	1.81	1.55916	1.81	2.90076	1.81	3.19084		-2.046	-0.049	-2.046	-0.09	-2.046	0.026	-2.046	-0.077
1.815	1.08779	1.815	1.55916	1.815	2.90076	1.815	3.19084		-2.045	0.063	-2.045	0.022	-2.045	-0.058	-2.045	0.013
1.82	1.08779	1.82	1.55916	1.82	2.90076	1.82	3.19084		-2.044	0.091	-2.044	0.207	-2.044	0.026	-2.044	0.138
1.825	1.26908	1.825	1.55916	1.825	3.08206	1.825	3.19084		-2.043	-0.049	-2.043	0.226	-2.043	0.026	-2.043	0.173
1.83	1.48664	1.83	1.55916	1.83	3.08206	1.83	3.19084		-2.042	0.259	-2.042	0.133	-2.042	0.082	-2.042	0.138
1.835	1.48664	1.835	1.55916	1.835	3.29961	1.835	3.40839		-2.041	0.035	-2.041	0.04	-2.041	-0.03	-2.041	-0.041
1.84	1.48664	1.84	1.55916	1.84	3.29961	1.84	3.40839		-2.04	0.007	-2.04	0.04	-2.04	-0.058	-2.04	-0.095
1.845	1.48664	1.845	1.55916	1.845	3.51717	1.845	3.40839		-2.039	-0.077	-2.039	0.04	-2.039	-0.198	-2.039	-0.166
1.85	1.26908	1.85	1.77672	1.85	3.51717	1.85	3.58969		-2.038	-0.049	-2.038	0.114	-2.038	-0.03	-2.038	-0.148
1.855	1.26908	1.855	1.77672	1.855	3.69847	1.855	3.58969		-2.037	0.035	-2.037	0.096	-2.037	-0.002	-2.037	-0.005
1.86	1.08779	1.86	1.77672	1.86	3.69847	1.86	3.58969		-2.036	0.063	-2.036	0.17	-2.036	0.054	-2.036	0.173
1.865	1.08779	1.865	1.55916	1.865	3.69847	1.865	3.58969		-2.035	0.063	-2.035	0.226	-2.035	0.054	-2.035	0.12
1.87	1.08779	1.87	1.55916	1.87	3.51717	1.87	3.80725		-2.034	-0.021	-2.034	0.189	-2.034	0.054	-2.034	-0.023
1.875	1.08779	1.875	1.3416	1.875	3.29961	1.875	3.80725		-2.033	-0.021	-2.033	0.059	-2.033	-0.002	-2.033	-0.095
1.88	1.26908	1.88	1.3416	1.88	3.08206	1.88	3.80725		-2.032	0.063	-2.032	-0.053	-2.032	-0.086	-2.032	-0.184
1.885	1.48664	1.885	1.12404	1.885	2.90076	1.885	3.80725		-2.031	-0.021	-2.031	-0.034	-2.031	-0.03	-2.031	-0.13
1.89	1.48664	1.89	1.12404	1.89	2.90076	1.89	3.58969		-2.03	-0.049	-2.03	0.04	-2.03	0.026	-2.03	0.013
1.895	1.7042	1.895	1.12404	1.895	2.6832	1.895	3.58969		-2.029	-0.077	-2.029	-0.034	-2.029	0.026	-2.029	0.138
1.9	1.92175	1.9	1.12404	1.9	2.6832	1.9	3.40839		-2.028	0.091	-2.028	0.114	-2.028	-0.002	-2.028	0.102
1.905	1.92175	1.905	1.12404	1.905	2.6832	1.905	3.19084		-2.027	0.091	-2.027	0.281	-2.027	0.026	-2.027	0.048
1.91	1.7042	1.91	1.3416	1.91	2.6832	1.91	3.19084		-2.026	-0.105	-2.026	0.189	-2.026	-0.002	-2.026	0.048
1.915	1.7042	1.915	1.3416	1.915	2.6832	1.915	3.19084		-2.025	0.063	-2.025	-0.016	-2.025	-0.058	-2.025	-0.112
1.92	1.48664	1.92	1.55916	1.92	2.6832	1.92	3.19084		-2.024	0.007	-2.024	-0.016	-2.024	-0.086	-2.024	-0.166
1.925	1.26908	1.925	1.55916	1.925	2.6832	1.925	3.19084		-2.023	0.035	-2.023	0.077	-2.023	-0.086	-2.023	-0.166
1.93	1.08779	1.93	1.77672	1.93	2.90076	1.93	3.40839		-2.022	-0.105	-2.022	0.077	-2.022	0.026	-2.022	-0.023
1.935	0.87023	1.935	1.77672	1.935	2.90076	1.935	3.40839		-2.021	0.035	-2.021	0.077	-2.021	0.082	-2.021	0.138
1.94	0.65267	1.94	1.55916	1.94	2.90076	1.94	3.40839		-2.02	0.035	-2.02	0.133	-2.02	-0.002	-2.02	0.138
1.945	0.65267	1.945	1.55916	1.945	3.08206	1.945	3.40839		-2.019	0.035	-2.019	0.189	-2.019	-0.03	-2.019	0.102
1.95	0.43511	1.95	1.55916	1.95	3.08206	1.95	3.40839		-2.018	-0.021	-2.018	0.17	-2.018	0.082	-2.018	-0.023
1.955	0.43511	1.955	1.3416	1.955	3.08206	1.955	3.40839		-2.017	-0.077	-2.017	-0.016	-2.017	-0.002	-2.017	-0.184
1.96	0.65267	1.96	1.3416	1.96	3.08206	1.96	3.19084		-2.016	0.035	-2.016	-0.09	-2.016	-0.114	-2.016	-0.184
1.965	0.87023	1.965	1.12404	1.965	3.08206	1.965	2.97328		-2.015	0.035	-2.015	0.04	-2.015	-0.058	-2.015	-0.023
1.97	0.87023	1.97	1.12404	1.97	3.08206	1.97	2.97328		-2.014	-0.049	-2.014	0.04	-2.014	0.138	-2.014	0.173
1.975	1.08779	1.975	1.12404	1.975	2.90076	1.975	2.75572		-2.013	-0.021	-2.013	0.114	-2.013	-0.002	-2.013	0.173
1.98	1.26908	1.98	1.12404	1.98	2.90076	1.98	2.75572		-2.012	0.119	-2.012	0.114	-2.012	0.054	-2.012	0.084
1.985	1.26908	1.985	1.3416	1.985	2.90076	1.985	2.75572		-2.011	0.091	-2.011	0.133	-2.011	-0.03	-2.011	0.066
1.99	1.26908	1.99	1.55916	1.99	2.90076	1.99	2.75572		-2.01	-0.105	-2.01	0.059	-2.01	-0.002	-2.01	-0.059
1.995	1.48664	1.995	1.77672	1.995	2.90076	1.995	2.97328		-2.009	0.035	-2.009	-0.016	-2.009	0.026	-2.009	-0.148
2	1.48664	2	1.99427	2	2.90076	2	2.97328		-2.008	0.147	-2.008	0.022	-2.008	-0.058	-2.008	-0.166
2.005	1.26908	2.005	1.99427	2.005	2.90076	2.005	3.19084		-2.007	-0.021	-2.007	0.04	-2.007	-0.03	-2.007	-0.095
2.01	1.26908	2.01	2.21183	2.01	2.90076	2.01	3.19084		-2.006	0.007	-2.006	0.114	-2.006	0.054	-2.006	0.013
2.015	1.26908	2.015	2.21183	2.015	2.90076	2.015	3.19084		-2.005	-0.217	-2.005	0.17	-2.005	0.11	-2.005	0.191
2.02	1.08779	2.02	2.21183	2.02	3.08206	2.02	3.19084		-2.004	0.035	-2.004	0.151	-2.004	-0.002	-2.004	0.138
2.025	0.87023	2.025	1.99427	2.025	3.08206	2.025	3.19084		-2.003	0.035	-2.003	0.114	-2.003	0.054	-2.003	0.066
2.03	0.87023	2.03	1.99427	2.03	3.29961	2.03	3.19084		-2.002	0.007	-2.002	0.133	-2.002	-0.03	-2.002	-0.148
2.035	0.65267	2.035	1.99427	2.035	3.08206	2.035	3.19084		-2.001	-0.049	-2.001	0.04	-2.001	-0.002	-2.001	-0.166
2.04	0.43511	2.04	1.77672	2.04	3.08206	2.04	3.19084		-2	-0.049	-2	-0.071	-2	-0.002	-2	-0.095
2.045	0.43511	2.045	1.77672	2.045	2.90076	2.045	3.40839		-1.999	0.119	-1.999	0.022	-1.999	-0.086	-1.999	-0.023
2.05	0.43511	2.05	1.77672	2.05	2.6832	2.05	3.40839		-1.998	-0.049	-1.998	0.226	-1.998	0.054	-1.998	0.102
2.055	0.43511	2.055	1.99427	2.055	2.6832	2.055	3.58969		-1.997	0.035	-1.997	0.226	-1.997	0.082	-1.997	0.102
2.06	0.43511	2.06	1.99427	2.06	2.46565	2.06	3.80725		-1.996	0.035	-1.996	0.151	-1.996	-0.03	-1.996	-0.041
2.065	0.65267	2.065	1.99427	2.065	2.28435	2.065	3.80725		-1.995	0.035	-1.995	0.096	-1.995	-0.058	-1.995	-0.148
2.07	0.65267	2.07	1.99427	2.07	2.28435	2.07	3.80725		-1.994	-0.021	-1.994	0.077	-1.994	-0.002	-1.994	-0.023
2.075	0.65267	2.075	1.99427	2.075	2.06679	2.075	3.80725		-1.993	0.231	-1.993	0.059	-1.993	0.054	-1.993	-0.077
2.08	0.87023	2.08	1.99427	2.08	2.06679	2.08	3.80725		-1.992	0.035	-1.992	-0.016	-1.992	0.026	-1.992	-0.095
2.085	0.87023	2.085	1.77672	2.085	2.06679	2.085	3.80725		-1.991	-0.021	-1.991	0.059	-1.991	-0.058	-1.991	-0.005
2.09	0.87023	2.09	1.77672	2.09	2.06679	2.09	3.58969		-1.99	0.007	-1.99	0.114	-1.99	0.026	-1.99	0.156
2.095	1.08779	2.095	1.77672	2.095	2.28435	2.095	3.40839		-1.989	-0.049	-1.989	0.059	-1.989	0.082	-1.989	0.209
2.1	1.08779	2.1	1.55916	2.1	2.28435	2.1	3.19084		-1.988	0.091	-1.988	0.059	-1.988	-0.002	-1.988	0.12
2.105	1.26908	2.105	1.55916	2.105	2.28435	2.105	3.19084		-1.987	0.035	-1.987	0.17	-1.987	-0.058	-1.987	-0.005
2.11	1.26908	2.11	1.55916	2.11	2.46565	2.11	2.97328		-1.986	-0.049	-1.986	0.114	-1.986	-0.086	-1.986	-0.095
2.115	1.26908	2.115	1.77672	2.115	2.46565	2.115	2.97328		-1.985	0.007	-1.985	0.022	-1.985	-0.002	-1.985	-0.13
2.12	1.26908	2.12	1.77672	2.12	2.46565	2.12	2.75572		-1.984	0.007	-1.984	-0.09	-1.984	0.026	-1.984	-0.041
2.125	1.48664	2.125	1.77672	2.125	2.6832	2.125	2.75572		-1.983	0.119	-1.983	0.077	-1.983	-0.002	-1.983	0.084
2.13	1.48664	2.13	1.77672	2.13	2.6832	2.13	2.75572		-1.982	0.007	-1.982	0.189	-1.982	0.026	-1.982	0.227
2.135	1.48664	2.135	1.77672	2.135	2.6832	2.135	2.97328		-1.981	0.035	-1.981	0.207	-1.981	0.026	-1.981	0.102
2.14	1.48664	2.14	1.77672	2.14	2.6832	2.14	2.97328		-1.98	-0.077	-1.98	0.114	-1.98	0.026	-1.98	-0.059
2.145	1.48664	2.145	1.77672	2.145	2.6832	2.145	2.97328		-1.979	0.091	-1.979	0.059	-1.979	-0.002	-1.979	-0.095
2.15	1.26908	2.15	1.55916	2.15	2.6832	2.15	3.19084		-1.978	-0.105	-1.978	0.059	-1.978	-0.086	-1.978	-0.148
2.155	1.26908	2.155	1.55916	2.155	2.6832	2.155	3.19084		-1.977	-0.049	-1.977	0.04	-1.977	-0.254	-1.977	-0.077
2.16	1.08779	2.16	1.55916	2.16	2.90076	2.16	3.19084		-1.976	0.035	-1.976	0.059	-1.976	0.082	-1.976	-0.023
2.165	0.87023	2.165	1.55916	2.165	2.90076	2.165	3.19084		-1.975	-0.049	-1.975	0.04	-1.975	0.026	-1.975	0.102
2.17	0.87023	2.17	1.55916	2.17	3.08206	2.17	3.19084		-1.974	0.007	-1.974	0.133	-1.974	0.026	-1.974	0.138
2.175	0.87023	2.175	1.3416	2.175	3.08206	2.175	2.97328		-1.973	-0.105	-1.973	0.04	-1.973	0.054	-1.973	0.102
2.18	0.87023	2.18	1.3416	2.18	3.08206	2.18	2.97328		-1.972	-0.021	-1.972	-0.016	-1.972	0.082	-1.972	-0.023
2.185	0.87023	2.185	1.12404	2.185	2.90076	2.185	2.97328		-1.971	0.035	-1.971	-0.016	-1.971	-0.03	-1.971	-0.112
2.19	1.08779	2.19	1.12404	2.19	2.90076	2.19	2.97328		-1.97	0.007	-1.97	0.003	-1.97	-0.114	-1.97	-0.238
2.195	1.08779	2.195	0.87023	2.195	2.6832	2.195	2.97328		-1.969	0.007	-1.969	0.003	-1.969	0.026	-1.969	-0.148
2.2	1.26908	2.2	0.87023	2.2	2.6832	2.2	2.97328		-1.968	0.007	-1.968	0.022	-1.968	0.054	-1.968	0.084
2.205	1.26908	2.205	0.87023	2.205	2.6832	2.205	2.97328		-1.967	0.119	-1.967	0.059	-1.967	0.026	-1.967	0.102
2.21	1.26908	2.21	0.87023	2.21	2.46565	2.21	2.97328		-1.966	0.035	-1.966	0.226	-1.966	0.026	-1.966	0.156
2.215	1.48664	2.215	0.87023	2.215	2.46565	2.215	2.75572		-1.965	0.007	-1.965	0.244	-1.965	-0.002	-1.965	0.084
2.22	1.48664	2.22	0.87023	2.22	2.46565	2.22	2.75572		-1.964	-0.049	-1.964	0.04	-1.964	0.054	-1.964	-0.077
2.225	1.48664	2.225	0.87023	2.225	2.46565	2.225	2.75572		-1.963	0.007	-1.963	-0.09	-1.963	-0.058	-1.963	-0.112
2.23	1.48664	2.23	0.87023	2.23	2.46565	2.23	2.75572		-1.962	0.063	-1.962	0.022	-1.962	-0.086	-1.962	-0.13
2.235	1.26908	2.235	0.87023	2.235	2.46565	2.235	2.75572		-1.961	-0.077	-1.961	0.04	-1.961	-0.03	-1.961	-0.005
2.24	1.26908	2.24	0.87023	2.24	2.28435	2.24	2.75572		-1.96	0.091	-1.96	0.133	-1.96	-0.002	-1.96	0.084
2.245	1.26908	2.245	0.65267	2.245	2.28435	2.245	2.97328		-1.959	0.035	-1.959	0.114	-1.959	0.026	-1.959	0.138
2.25	1.08779	2.25	0.65267	2.25	2.06679	2.25	2.97328		-1.958	0.119	-1.958	0.207	-1.958	-0.058	-1.958	-0.077
2.255	1.08779	2.255	0.87023	2.255	2.06679	2.255	2.97328		-1.957	-0.077	-1.957	0.114	-1.957	-0.058	-1.957	-0.077
2.26	1.08779	2.26	0.87023	2.26	1.84923	2.26	3.19084		-1.956	0.063	-1.956	0.077	-1.956	0.054	-1.956	-0.112
2.265	1.08779	2.265	0.87023	2.265	1.84923	2.265	3.40839		-1.955	-0.021	-1.955	0.059	-1.955	-0.03	-1.955	-0.22
2.27	1.08779	2.27	0.87023	2.27	1.84923	2.27	3.40839		-1.954	0.035	-1.954	0.096	-1.954	-0.058	-1.954	-0.238
2.275	1.08779	2.275	1.12404	2.275	1.84923	2.275	3.40839		-1.953	-0.049	-1.953	0.077	-1.953	-0.058	-1.953	-0.112
2.28	1.08779	2.28	1.12404	2.28	1.84923	2.28	3.40839		-1.952	-0.021	-1.952	0.022	-1.952	0.11	-1.952	0.102
2.285	1.08779	2.285	1.12404	2.285	2.06679	2.285	3.40839		-1.951	0.035	-1.951	0.059	-1.951	0.054	-1.951	0.245
2.29	1.08779	2.29	1.12404	2.29	2.06679	2.29	3.19084		-1.95	0.091	-1.95	0.17	-1.95	0.082	-1.95	0.102
2.295	1.08779	2.295	1.12404	2.295	2.06679	2.295	3.19084		-1.949	-0.077	-1.949	0.189	-1.949	-0.03	-1.949	-0.077
2.3	1.08779	2.3	1.12404	2.3	2.06679	2.3	2.97328		-1.948	0.007	-1.948	0.059	-1.948	-0.03	-1.948	-0.13
2.305	1.08779	2.305	1.12404	2.305	2.06679	2.305	2.97328		-1.947	-0.077	-1.947	-0.071	-1.947	-0.03	-1.947	-0.077
2.31	1.26908	2.31	1.12404	2.31	2.06679	2.31	2.75572		-1.946	0.007	-1.946	-0.034	-1.946	-0.058	-1.946	-0.077
2.315	1.26908	2.315	1.12404	2.315	2.28435	2.315	2.75572		-1.945	-0.049	-1.945	0.114	-1.945	-0.002	-1.945	0.013
2.32	1.48664	2.32	0.87023	2.32	2.28435	2.32	2.75572		-1.944	-0.077	-1.944	0.077	-1.944	0.054	-1.944	0.173
2.325	1.48664	2.325	0.87023	2.325	2.28435	2.325	2.53816		-1.943	0.091	-1.943	0.096	-1.943	0.054	-1.943	0.138
2.33	1.48664	2.33	0.87023	2.33	2.46565	2.33	2.53816		-1.942	0.035	-1.942	0.133	-1.942	0.026	-1.942	0.066
2.335	1.48664	2.335	0.87023	2.335	2.46565	2.335	2.53816		-1.941	-0.021	-1.941	0.133	-1.941	-0.002	-1.941	-0.059
2.34	1.48664	2.34	0.87023	2.34	2.6832	2.34	2.53816		-1.94	-0.021	-1.94	0.04	-1.94	0.026	-1.94	-0.095
2.345	1.48664	2.345	0.87023	2.345	2.90076	2.345	2.53816		-1.939	0.007	-1.939	-0.053	-1.939	-0.114	-1.939	-0.184
2.35	1.26908	2.35	0.87023	2.35	2.90076	2.35	2.53816		-1.938	0.007	-1.938	0.022	-1.938	-0.03	-1.938	-0.13
2.355	1.08779	2.355	0.87023	2.355	2.90076	2.355	2.75572		-1.937	-0.021	-1.937	0.096	-1.937	-0.058	-1.937	-0.041
2.36	1.08779	2.36	0.87023	2.36	2.6832	2.36	2.75572		-1.936	-0.049	-1.936	0.059	-1.936	0.054	-1.936	0.12
2.365	0.87023	2.365	0.65267	2.365	2.6832	2.365	2.97328		-1.935	0.007	-1.935	0.133	-1.935	0.054	-1.935	0.12
2.37	0.65267	2.37	0.65267	2.37	2.46565	2.37	2.97328		-1.934	0.035	-1.934	0.189	-1.934	-0.03	-1.934	-0.023
2.375	0.65267	2.375	0.43511	2.375	2.28435	2.375	2.97328		-1.933	-0.049	-1.933	0.114	-1.933	-0.058	-1.933	-0.13
2.38	0.65267	2.38	0.43511	2.38	2.06679	2.38	2.97328		-1.932	-0.049	-1.932	-0.071	-1.932	-0.058	-1.932	-0.202
2.385	0.65267	2.385	0.43511	2.385	2.06679	2.385	2.97328		-1.931	0.063	-1.931	-0.09	-1.931	0.026	-1.931	-0.148
2.39	0.65267	2.39	0.43511	2.39	2.06679	2.39	2.75572		-1.93	0.063	-1.93	-0.016	-1.93	-0.03	-1.93	-0.023
2.395	0.65267	2.395	0.43511	2.395	2.28435	2.395	2.75572		-1.929	-0.049	-1.929	0.133	-1.929	0.026	-1.929	0.102
2.4	0.87023	2.4	0.43511	2.4	2.46565	2.4	2.53816		-1.928	0.035	-1.928	0.17	-1.928	-0.002	-1.928	0.102
2.405	1.08779	2.405	0.65267	2.405	2.6832	2.405	2.53816		-1.927	0.007	-1.927	0.114	-1.927	-0.058	-1.927	0.066
2.41	1.08779	2.41	0.87023	2.41	3.08206	2.41	2.53816		-1.926	0.035	-1.926	0.059	-1.926	0.026	-1.926	0.066
2.415	1.26908	2.415	0.87023	2.415	3.29961	2.415	2.32061		-1.925	-0.021	-1.925	0.022	-1.925	-0.002	-1.925	-0.112
2.42	1.26908	2.42	0.87023	2.42	3.29961	2.42	2.32061		-1.924	-0.021	-1.924	-0.016	-1.924	-0.058	-1.924	-0.148
2.425	1.48664	2.425	1.12404	2.425	3.29961	2.425	2.53816		-1.923	0.007	-1.923	0.04	-1.923	0.054	-1.923	-0.13
2.43	1.48664	2.43	0.87023	2.43	3.29961	2.43	2.53816		-1.922	0.091	-1.922	0.114	-1.922	-0.002	-1.922	-0.023
2.435	1.48664	2.435	0.87023	2.435	3.08206	2.435	2.53816		-1.921	-0.021	-1.921	0.151	-1.921	-0.002	-1.921	0.12
2.44	1.26908	2.44	0.65267	2.44	2.90076	2.44	2.75572		-1.92	0.007	-1.92	0.17	-1.92	0.026	-1.92	0.191
2.445	1.26908	2.445	0.65267	2.445	2.46565	2.445	2.75572		-1.919	-0.189	-1.919	0.133	-1.919	0.082	-1.919	0.12
2.45	1.08779	2.45	0.43511	2.45	2.28435	2.45	2.97328		-1.918	0.091	-1.918	0.151	-1.918	0.054	-1.918	-0.041
2.455	1.08779	2.455	0.43511	2.455	2.06679	2.455	2.97328		-1.917	-0.105	-1.917	-0.071	-1.917	-0.114	-1.917	-0.13
2.46	0.87023	2.46	0.43511	2.46	2.06679	2.46	2.97328		-1.916	-0.021	-1.916	-0.09	-1.916	-0.058	-1.916	-0.22
2.465	0.65267	2.465	0.43511	2.465	1.84923	2.465	2.97328		-1.915	0.035	-1.915	-0.127	-1.915	0.11	-1.915	-0.059
2.47	0.65267	2.47	0.43511	2.47	1.84923	2.47	2.97328		-1.914	0.035	-1.914	-0.053	-1.914	0.11	-1.914	0.031
2.475	0.43511	2.475	0.43511	2.475	2.06679	2.475	2.97328		-1.913	0.007	-1.913	0.114	-1.913	0.054	-1.913	0.066
2.48	0.43511	2.48	0.65267	2.48	2.06679	2.48	2.75572		-1.912	-0.021	-1.912	0.17	-1.912	-0.086	-1.912	0.066
2.485	0.43511	2.485	0.65267	2.485	2.06679	2.485	2.75572		-1.911	-0.021	-1.911	0.114	-1.911	0.082	-1.911	-0.005
2.49	0.65267	2.49	0.65267	2.49	2.28435	2.49	2.53816		-1.91	0.007	-1.91	0.003	-1.91	0.026	-1.91	-0.095
2.495	0.65267	2.495	0.87023	2.495	2.28435	2.495	2.10305		-1.909	0.007	-1.909	-0.016	-1.909	-0.058	-1.909	-0.166
2.5	0.87023	2.5	0.87023	2.5	2.28435	2.5	2.10305		-1.908	-0.049	-1.908	-0.034	-1.908	-0.058	-1.908	-0.148
2.505	1.08779	2.505	1.12404	2.505	2.06679	2.505	1.92175		-1.907	0.203	-1.907	0.04	-1.907	0.054	-1.907	-0.095
2.51	1.08779	2.51	1.12404	2.51	2.06679	2.51	1.7042		-1.906	0.035	-1.906	0.077	-1.906	0.054	-1.906	0.066
2.515	1.26908	2.515	1.12404	2.515	2.06679	2.515	1.7042		-1.905	-0.021	-1.905	0.114	-1.905	0.11	-1.905	0.173
2.52	1.26908	2.52	1.12404	2.52	2.06679	2.52	1.7042		-1.904	-0.049	-1.904	0.133	-1.904	-0.03	-1.904	0.12
2.525	1.26908	2.525	0.87023	2.525	2.06679	2.525	1.7042		-1.903	0.007	-1.903	0.059	-1.903	0.054	-1.903	-0.005
2.53	1.26908	2.53	0.87023	2.53	2.06679	2.53	1.92175		-1.902	0.063	-1.902	0.022	-1.902	-0.002	-1.902	-0.166
2.535	1.26908	2.535	0.65267	2.535	2.28435	2.535	2.10305		-1.901	0.007	-1.901	0.022	-1.901	-0.058	-1.901	-0.202
2.54	1.08779	2.54	0.65267	2.54	2.28435	2.54	2.53816		-1.9	-0.049	-1.9	0.022	-1.9	-0.058	-1.9	-0.166
2.545	1.08779	2.545	0.65267	2.545	2.28435	2.545	2.75572		-1.899	-0.021	-1.899	0.003	-1.899	0.026	-1.899	0.013
2.55	0.87023	2.55	0.65267	2.55	2.46565	2.55	2.97328		-1.898	0.035	-1.898	0.04	-1.898	0.054	-1.898	0.12
2.555	0.65267	2.555	0.65267	2.555	2.46565	2.555	3.19084		-1.897	0.119	-1.897	0.133	-1.897	0.026	-1.897	0.066
2.56	0.65267	2.56	0.87023	2.56	2.46565	2.56	3.19084		-1.896	-0.021	-1.896	0.17	-1.896	-0.03	-1.896	0.031
2.565	0.43511	2.565	0.87023	2.565	2.46565	2.565	2.97328		-1.895	-0.133	-1.895	0.077	-1.895	-0.058	-1.895	-0.077
2.57	0.43511	2.57	0.87023	2.57	2.46565	2.57	2.97328		-1.894	-0.049	-1.894	-0.071	-1.894	0.026	-1.894	-0.13
2.575	0.43511	2.575	1.12404	2.575	2.28435	2.575	2.75572		-1.893	0.091	-1.893	-0.016	-1.893	-0.03	-1.893	-0.166
2.58	0.43511	2.58	1.12404	2.58	2.06679	2.58	2.53816		-1.892	-0.049	-1.892	0.059	-1.892	-0.058	-1.892	-0.13
2.585	0.65267	2.585	1.12404	2.585	2.06679	2.585	2.53816		-1.891	0.007	-1.891	0.04	-1.891	-0.03	-1.891	-0.005
2.59	0.65267	2.59	0.87023	2.59	1.84923	2.59	2.53816		-1.89	-0.021	-1.89	0.04	-1.89	-0.198	-1.89	0.12
2.595	0.87023	2.595	0.87023	2.595	1.84923	2.595	2.53816		-1.889	0.007	-1.889	0.04	-1.889	0.054	-1.889	0.156
2.6	0.87023	2.6	0.65267	2.6	1.84923	2.6	2.53816		-1.888	0.007	-1.888	0.114	-1.888	-0.03	-1.888	0.084
2.605	1.08779	2.605	0.65267	2.605	1.66794	2.605	2.53816		-1.887	-0.077	-1.887	0.022	-1.887	-0.058	-1.887	-0.023
2.61	1.08779	2.61	0.65267	2.61	1.66794	2.61	2.53816		-1.886	0.035	-1.886	-0.09	-1.886	0.026	-1.886	-0.112
2.615	1.08779	2.615	0.65267	2.615	1.84923	2.615	2.53816		-1.885	-0.077	-1.885	-0.071	-1.885	-0.03	-1.885	-0.095
2.62	1.08779	2.62	0.43511	2.62	1.84923	2.62	2.53816		-1.884	-0.077	-1.884	-0.034	-1.884	-0.002	-1.884	0.12
2.625	0.87023	2.625	0.65267	2.625	2.06679	2.625	2.53816		-1.883	-0.021	-1.883	0.04	-1.883	0.026	-1.883	0.156
2.63	0.65267	2.63	0.87023	2.63	2.06679	2.63	2.53816		-1.882	0.063	-1.882	0.096	-1.882	0.054	-1.882	0.173
2.635	0.65267	2.635	0.87023	2.635	2.28435	2.635	2.32061		-1.881	0.091	-1.881	0.151	-1.881	0.026	-1.881	0.138
2.64	0.43511	2.64	1.12404	2.64	2.28435	2.64	2.10305		-1.88	-0.021	-1.88	0.17	-1.88	-0.058	-1.88	-0.077
2.645	0.43511	2.645	1.3416	2.645	2.46565	2.645	1.92175		-1.879	-0.021	-1.879	0.059	-1.879	-0.03	-1.879	-0.112
2.65	0.21756	2.65	1.3416	2.65	2.46565	2.65	1.7042		-1.878	-0.021	-1.878	-0.034	-1.878	0.026	-1.878	-0.112
2.655	0.21756	2.655	1.3416	2.655	2.46565	2.655	1.48664		-1.877	0.035	-1.877	-0.016	-1.877	0.082	-1.877	-0.112
2.66	0.21756	2.66	1.3416	2.66	2.28435	2.66	1.48664		-1.876	-0.021	-1.876	0.114	-1.876	-0.058	-1.876	-0.077
2.665	0.43511	2.665	1.3416	2.665	2.28435	2.665	1.48664		-1.875	-0.049	-1.875	0.059	-1.875	-0.002	-1.875	0.048
2.67	0.43511	2.67	1.12404	2.67	2.06679	2.67	1.7042		-1.874	0.007	-1.874	0.022	-1.874	0.054	-1.874	0.138
2.675	0.65267	2.675	0.87023	2.675	1.84923	2.675	1.92175		-1.873	0.091	-1.873	0.04	-1.873	0.026	-1.873	0.12
2.68	0.65267	2.68	0.87023	2.68	1.84923	2.68	2.10305		-1.872	0.035	-1.872	0.114	-1.872	-0.002	-1.872	0.031
2.685	0.87023	2.685	0.65267	2.685	1.84923	2.685	2.32061		-1.871	-0.077	-1.871	0.04	-1.871	-0.086	-1.871	-0.13
2.69	0.87023	2.69	0.65267	2.69	1.84923	2.69	2.32061		-1.87	0.063	-1.87	-0.016	-1.87	-0.03	-1.87	-0.202
2.695	0.87023	2.695	0.65267	2.695	2.06679	2.695	2.32061		-1.869	0.007	-1.869	0.022	-1.869	-0.03	-1.869	-0.13
2.7	0.87023	2.7	0.65267	2.7	2.28435	2.7	2.32061		-1.868	-0.049	-1.868	0.022	-1.868	0.026	-1.868	0.048
2.705	0.87023	2.705	0.87023	2.705	2.46565	2.705	2.10305		-1.867	0.007	-1.867	0.059	-1.867	-0.03	-1.867	0.12
2.71	0.87023	2.71	1.12404	2.71	2.6832	2.71	2.10305		-1.866	0.007	-1.866	0.133	-1.866	0.082	-1.866	0.191
2.715	0.65267	2.715	1.12404	2.715	2.6832	2.715	1.92175		-1.865	0.091	-1.865	0.17	-1.865	-0.002	-1.865	0.102
2.72	0.43511	2.72	1.3416	2.72	2.6832	2.72	1.7042		-1.864	-0.021	-1.864	0.022	-1.864	-0.03	-1.864	-0.023
2.725	0.43511	2.725	1.3416	2.725	2.6832	2.725	1.7042		-1.863	-0.049	-1.863	0.04	-1.863	-0.086	-1.863	-0.095
2.73	0.21756	2.73	1.3416	2.73	2.6832	2.73	1.7042		-1.862	0.007	-1.862	-0.09	-1.862	-0.03	-1.862	-0.095
2.735	0.21756	2.735	1.3416	2.735	2.46565	2.735	1.7042		-1.861	0.035	-1.861	-0.034	-1.861	0.026	-1.861	0.013
2.74	0.43511	2.74	1.12404	2.74	2.28435	2.74	1.7042		-1.86	0.091	-1.86	0.096	-1.86	0.082	-1.86	0.138
2.745	0.43511	2.745	0.87023	2.745	2.28435	2.745	1.92175		-1.859	0.007	-1.859	0.17	-1.859	0.026	-1.859	0.12
2.75	0.65267	2.75	0.65267	2.75	2.06679	2.75	1.7042		-1.858	-0.021	-1.858	0.133	-1.858	0.054	-1.858	0.12
2.755	0.65267	2.755	0.43511	2.755	2.06679	2.755	1.7042		-1.857	-0.133	-1.857	0.022	-1.857	0.054	-1.857	0.102
2.76	0.87023	2.76	0.21756	2.76	2.06679	2.76	1.7042		-1.856	0.091	-1.856	0.059	-1.856	0.026	-1.856	-0.13
2.765	0.87023	2.765	0	2.765	2.06679	2.765	1.7042		-1.855	-0.021	-1.855	0.077	-1.855	-0.198	-1.855	-0.291
2.77	1.08779	2.77	0	2.77	2.06679	2.77	1.7042		-1.854	-0.077	-1.854	-0.016	-1.854	-0.03	-1.854	-0.166
2.775	1.08779	2.775	0.21756	2.775	2.06679	2.775	1.7042		-1.853	0.063	-1.853	-0.09	-1.853	0.082	-1.853	0.031
2.78	1.08779	2.78	0.21756	2.78	2.06679	2.78	1.7042		-1.852	-0.021	-1.852	0.04	-1.852	0.054	-1.852	0.048
2.785	0.87023	2.785	0.43511	2.785	2.06679	2.785	1.92175		-1.851	0.035	-1.851	0.17	-1.851	-0.002	-1.851	0.156
2.79	0.87023	2.79	0.65267	2.79	2.28435	2.79	1.92175		-1.85	-0.021	-1.85	0.17	-1.85	-0.03	-1.85	0.084
2.795	0.87023	2.795	0.87023	2.795	2.28435	2.795	1.92175		-1.849	-0.021	-1.849	0.04	-1.849	0.026	-1.849	-0.059
2.8	0.65267	2.8	0.87023	2.8	2.28435	2.8	2.10305		-1.848	0.035	-1.848	0.04	-1.848	-0.058	-1.848	-0.059
2.805	0.65267	2.805	1.12404	2.805	2.06679	2.805	2.10305		-1.847	-0.077	-1.847	-0.053	-1.847	-0.058	-1.847	-0.077
2.81	0.65267	2.81	1.12404	2.81	2.06679	2.81	2.32061		-1.846	-0.021	-1.846	-0.071	-1.846	-0.058	-1.846	-0.202
2.815	0.65267	2.815	1.12404	2.815	2.06679	2.815	2.32061		-1.845	0.091	-1.845	0.04	-1.845	0.026	-1.845	0.031
2.82	0.65267	2.82	1.12404	2.82	1.84923	2.82	2.53816		-1.844	0.091	-1.844	0.133	-1.844	0.082	-1.844	0.102
2.825	0.65267	2.825	1.12404	2.825	1.84923	2.825	2.53816		-1.843	-0.021	-1.843	0.226	-1.843	0.082	-1.843	0.12
2.83	0.87023	2.83	0.87023	2.83	1.66794	2.83	2.53816		-1.842	-0.021	-1.842	0.096	-1.842	-0.002	-1.842	0.102
2.835	0.87023	2.835	0.87023	2.835	1.66794	2.835	2.53816		-1.841	0.063	-1.841	0.04	-1.841	0.026	-1.841	-0.005
2.84	0.87023	2.84	0.65267	2.84	1.84923	2.84	2.32061		-1.84	-0.021	-1.84	0.04	-1.84	-0.002	-1.84	-0.095
2.845	1.08779	2.845	0.65267	2.845	1.84923	2.845	2.32061		-1.839	-0.049	-1.839	0.096	-1.839	-0.058	-1.839	-0.184
2.85	1.08779	2.85	0.65267	2.85	2.06679	2.85	2.32061		-1.838	-0.049	-1.838	0.04	-1.838	-0.058	-1.838	-0.148
2.855	1.08779	2.855	0.43511	2.855	2.28435	2.855	2.10305		-1.837	0.063	-1.837	0.04	-1.837	0.054	-1.837	-0.041
2.86	1.08779	2.86	0.43511	2.86	2.28435	2.86	2.10305		-1.836	0.007	-1.836	0.059	-1.836	0.082	-1.836	0.102
2.865	1.08779	2.865	0.43511	2.865	2.46565	2.865	2.10305		-1.835	0.035	-1.835	0.189	-1.835	0.026	-1.835	0.12
2.87	1.08779	2.87	0.43511	2.87	2.46565	2.87	2.32061		-1.834	-0.021	-1.834	0.133	-1.834	-0.058	-1.834	-0.059
2.875	1.08779	2.875	0.43511	2.875	2.46565	2.875	2.32061		-1.833	0.091	-1.833	0.059	-1.833	-0.058	-1.833	-0.166
2.88	0.87023	2.88	0.43511	2.88	2.46565	2.88	2.32061		-1.832	-0.077	-1.832	0.022	-1.832	-0.002	-1.832	-0.202
2.885	0.87023	2.885	0.43511	2.885	2.28435	2.885	2.53816		-1.831	-0.077	-1.831	-0.034	-1.831	-0.058	-1.831	-0.148
2.89	0.87023	2.89	0.65267	2.89	2.06679	2.89	2.53816		-1.83	-0.049	-1.83	-0.071	-1.83	-0.058	-1.83	-0.023
2.895	0.65267	2.895	0.65267	2.895	2.06679	2.895	2.75572		-1.829	-0.105	-1.829	0.022	-1.829	0.026	-1.829	0.048
2.9	0.43511	2.9	0.87023	2.9	1.84923	2.9	2.75572		-1.828	0.091	-1.828	0.133	-1.828	-0.086	-1.828	0.084
2.905	0.43511	2.905	0.87023	2.905	1.66794	2.905	2.75572		-1.827	-0.021	-1.827	0.189	-1.827	-0.03	-1.827	0.066
2.91	0.43511	2.91	0.87023	2.91	1.45038	2.91	2.75572		-1.826	0.035	-1.826	0.114	-1.826	-0.03	-1.826	0.048
2.915	0.43511	2.915	0.87023	2.915	1.45038	2.915	2.53816		-1.825	-0.021	-1.825	0.022	-1.825	-0.03	-1.825	-0.059
2.92	0.65267	2.92	0.65267	2.92	1.45038	2.92	2.53816		-1.824	-0.021	-1.824	0.04	-1.824	-0.002	-1.824	-0.13
2.925	0.65267	2.925	0.65267	2.925	1.45038	2.925	2.32061		-1.823	-0.021	-1.823	0.077	-1.823	0.026	-1.823	-0.059
2.93	0.87023	2.93	0.65267	2.93	1.45038	2.93	2.32061		-1.822	-0.021	-1.822	0.096	-1.822	-0.058	-1.822	-0.005
2.935	0.87023	2.935	0.43511	2.935	1.66794	2.935	2.10305		-1.821	-0.189	-1.821	-0.016	-1.821	0.026	-1.821	0.084
2.94	1.08779	2.94	0.43511	2.94	1.66794	2.94	2.10305		-1.82	0.147	-1.82	0.133	-1.82	0.082	-1.82	0.173
2.945	1.08779	2.945	0.21756	2.945	1.66794	2.945	1.92175		-1.819	0.007	-1.819	0.263	-1.819	0.054	-1.819	0.138
2.95	1.08779	2.95	0.21756	2.95	1.66794	2.95	1.92175		-1.818	0.007	-1.818	0.096	-1.818	-0.058	-1.818	-0.041
2.955	1.08779	2.955	0.21756	2.955	1.66794	2.955	1.92175		-1.817	0.035	-1.817	-0.016	-1.817	-0.058	-1.817	-0.13
2.96	1.08779	2.96	0.43511	2.96	1.66794	2.96	1.7042		-1.816	0.007	-1.816	-0.016	-1.816	0.026	-1.816	-0.184
2.965	0.87023	2.965	0.43511	2.965	1.84923	2.965	1.7042		-1.815	-0.049	-1.815	0.022	-1.815	-0.03	-1.815	-0.077
2.97	0.87023	2.97	0.65267	2.97	1.84923	2.97	1.7042		-1.814	-0.077	-1.814	0.022	-1.814	-0.058	-1.814	-0.023
2.975	0.43511	2.975	0.87023	2.975	1.84923	2.975	1.48664		-1.813	0.035	-1.813	0.114	-1.813	-0.002	-1.813	0.013
2.98	0.21756	2.98	0.87023	2.98	1.84923	2.98	1.48664		-1.812	0.091	-1.812	0.189	-1.812	-0.03	-1.812	0.048
2.985	0.21756	2.985	1.12404	2.985	1.84923	2.985	1.26908		-1.811	-0.077	-1.811	0.151	-1.811	0.026	-1.811	-0.041
2.99	0	2.99	1.12404	2.99	1.84923	2.99	1.26908		-1.81	-0.049	-1.81	0.022	-1.81	-0.03	-1.81	-0.166
2.995	0	2.995	1.12404	2.995	1.84923	2.995	1.48664		-1.809	0.035	-1.809	-0.09	-1.809	-0.058	-1.809	-0.238
3	0.21756	3	1.12404	3	1.84923	3	1.48664		-1.808	0.063	-1.808	-0.09	-1.808	-0.002	-1.808	-0.112
3.005	0.43511	3.005	0.87023	3.005	1.84923	3.005	1.7042		-1.807	-0.021	-1.807	0.04	-1.807	0.082	-1.807	-0.023
3.01	0.43511	3.01	0.87023	3.01	1.84923	3.01	1.92175		-1.806	-0.021	-1.806	0.133	-1.806	0.026	-1.806	0.048
3.015	0.65267	3.015	0.65267	3.015	1.84923	3.015	2.10305		-1.805	0.063	-1.805	0.114	-1.805	0.026	-1.805	0.173
3.02	0.87023	3.02	0.65267	3.02	1.84923	3.02	2.32061		-1.804	0.119	-1.804	0.133	-1.804	0.082	-1.804	0.209
3.025	0.87023	3.025	0.43511	3.025	2.06679	3.025	2.32061		-1.803	0.007	-1.803	0.096	-1.803	0.334	-1.803	0.102
3.03	0.87023	3.03	0.43511	3.03	2.28435	3.03	2.53816		-1.802	-0.021	-1.802	0.114	-1.802	-0.03	-1.802	-0.112
3.035	0.87023	3.035	0.43511	3.035	2.28435	3.035	2.53816		-1.801	-0.077	-1.801	-0.016	-1.801	-0.086	-1.801	-0.166
3.04	0.87023	3.04	0.21756	3.04	2.28435	3.04	2.53816		-1.8	0.035	-1.8	-0.034	-1.8	-0.002	-1.8	-0.095
3.045	0.65267	3.045	0.21756	3.045	2.46565	3.045	2.53816		-1.799	0.091	-1.799	0.096	-1.799	0.054	-1.799	0.031
3.05	0.65267	3.05	0.43511	3.05	2.46565	3.05	2.53816		-1.798	0.007	-1.798	0.133	-1.798	-0.002	-1.798	0.102
3.055	0.43511	3.055	0.43511	3.055	2.28435	3.055	2.32061		-1.797	0.035	-1.797	0.17	-1.797	-0.03	-1.797	0.066
3.06	0.43511	3.06	0.43511	3.06	2.28435	3.06	2.32061		-1.796	-0.133	-1.796	0.207	-1.796	0.026	-1.796	0.031
3.065	0.21756	3.065	0.43511	3.065	2.06679	3.065	2.10305		-1.795	0.063	-1.795	0.151	-1.795	-0.03	-1.795	-0.13
3.07	0	3.07	0.65267	3.07	2.06679	3.07	1.92175		-1.794	-0.105	-1.794	-0.034	-1.794	-0.03	-1.794	-0.184
3.075	0	3.075	0.65267	3.075	1.84923	3.075	1.7042		-1.793	0.007	-1.793	-0.09	-1.793	-0.058	-1.793	-0.166
3.08	0.21756	3.08	0.65267	3.08	1.66794	3.08	1.7042		-1.792	0.035	-1.792	-0.071	-1.792	-0.086	-1.792	-0.13
3.085	0.21756	3.085	0.65267	3.085	1.45038	3.085	1.7042		-1.791	-0.049	-1.791	0.077	-1.791	0.026	-1.791	-0.095
3.09	0.43511	3.09	0.87023	3.09	1.45038	3.09	1.7042		-1.79	0.007	-1.79	0.151	-1.79	-0.002	-1.79	0.102
3.095	0.43511	3.095	0.87023	3.095	1.23282	3.095	1.92175		-1.789	-0.077	-1.789	0.04	-1.789	0.054	-1.789	0.156
3.1	0.43511	3.1	0.87023	3.1	1.23282	3.1	2.10305		-1.788	0.091	-1.788	0.022	-1.788	-0.03	-1.788	0.102
3.105	0.43511	3.105	0.87023	3.105	1.23282	3.105	2.32061		-1.787	0.063	-1.787	-0.016	-1.787	0.054	-1.787	0.013
3.11	0.43511	3.11	0.87023	3.11	1.23282	3.11	2.53816		-1.786	-0.077	-1.786	0.022	-1.786	-0.03	-1.786	-0.095
3.115	0.43511	3.115	0.65267	3.115	1.23282	3.115	2.53816		-1.785	-0.021	-1.785	-0.053	-1.785	-0.058	-1.785	-0.148
3.12	0.43511	3.12	0.65267	3.12	1.23282	3.12	2.53816		-1.784	0.091	-1.784	0.022	-1.784	-0.03	-1.784	-0.005
3.125	0.43511	3.125	0.43511	3.125	1.45038	3.125	2.53816		-1.783	0.035	-1.783	0.207	-1.783	0.082	-1.783	0.12
3.13	0.43511	3.13	0.43511	3.13	1.45038	3.13	2.32061		-1.782	-0.049	-1.782	0.244	-1.782	0.082	-1.782	0.227
3.135	0.43511	3.135	0.43511	3.135	1.45038	3.135	2.10305		-1.781	0.091	-1.781	0.189	-1.781	-0.002	-1.781	0.12
3.14	0.43511	3.14	0.21756	3.14	1.45038	3.14	1.92175		-1.78	0.007	-1.78	0.114	-1.78	-0.058	-1.78	-0.023
3.145	0.43511	3.145	0.21756	3.145	1.45038	3.145	1.7042		-1.779	0.035	-1.779	0.059	-1.779	-0.002	-1.779	-0.077
3.15	0.43511	3.15	0.43511	3.15	1.45038	3.15	1.48664		-1.778	-0.105	-1.778	0.022	-1.778	0.026	-1.778	-0.13
3.155	0.43511	3.155	0.43511	3.155	1.23282	3.155	1.48664		-1.777	0.007	-1.777	-0.053	-1.777	-0.058	-1.777	-0.184
3.16	0.43511	3.16	0.65267	3.16	1.23282	3.16	1.48664		-1.776	0.035	-1.776	-0.016	-1.776	-0.03	-1.776	-0.077
3.165	0.43511	3.165	0.65267	3.165	1.05153	3.165	1.48664		-1.775	0.035	-1.775	0.077	-1.775	-0.002	-1.775	0.048
3.17	0.43511	3.17	0.87023	3.17	1.05153	3.17	1.48664		-1.774	-0.021	-1.774	0.189	-1.774	-0.002	-1.774	0.084
3.175	0.43511	3.175	0.87023	3.175	0.83397	3.175	1.48664		-1.773	0.063	-1.773	0.114	-1.773	-0.002	-1.773	0.173
3.18	0.43511	3.18	0.87023	3.18	0.83397	3.18	1.48664		-1.772	-0.133	-1.772	0.022	-1.772	-0.03	-1.772	0.156
3.185	0.43511	3.185	0.87023	3.185	0.83397	3.185	1.26908		-1.771	0.147	-1.771	0.04	-1.771	-0.058	-1.771	-0.166
3.19	0.43511	3.19	0.87023	3.19	0.83397	3.19	1.26908		-1.77	-0.077	-1.77	0.003	-1.77	-0.03	-1.77	-0.184
3.195	0.43511	3.195	0.65267	3.195	0.83397	3.195	1.05153		-1.769	-0.049	-1.769	-0.09	-1.769	-0.058	-1.769	-0.13
3.2	0.43511	3.2	0.65267	3.2	0.83397	3.2	0.83397		-1.768	0.035	-1.768	-0.034	-1.768	0.026	-1.768	0.048
3.205	0.43511	3.205	0.43511	3.205	0.83397	3.205	0.83397		-1.767	0.091	-1.767	0.17	-1.767	0.026	-1.767	0.156
3.21	0.21756	3.21	0.43511	3.21	0.83397	3.21	0.83397		-1.766	-0.049	-1.766	0.263	-1.766	0.11	-1.766	0.156
3.215	0.21756	3.215	0.43511	3.215	0.83397	3.215	0.61641		-1.765	0.035	-1.765	0.151	-1.765	-0.086	-1.765	0.12
3.22	0.21756	3.22	0.43511	3.22	0.83397	3.22	0.61641		-1.764	0.007	-1.764	0.003	-1.764	-0.03	-1.764	-0.059
3.225	0.21756	3.225	0.43511	3.225	0.83397	3.225	0.83397		-1.763	-0.021	-1.763	-0.016	-1.763	-0.002	-1.763	-0.095
3.23	0.21756	3.23	0.65267	3.23	0.83397	3.23	0.83397		-1.762	-0.077	-1.762	-0.053	-1.762	0.026	-1.762	-0.059
3.235	0.21756	3.235	0.65267	3.235	1.05153	3.235	1.05153		-1.761	0.007	-1.761	-0.016	-1.761	-0.002	-1.761	0.066
3.24	0.21756	3.24	0.65267	3.24	1.05153	3.24	1.26908		-1.76	0.063	-1.76	0.04	-1.76	-0.058	-1.76	0.084
3.245	0.21756	3.245	0.65267	3.245	1.23282	3.245	1.48664		-1.759	0.091	-1.759	0.189	-1.759	-0.002	-1.759	0.138
3.25	0.21756	3.25	0.65267	3.25	1.23282	3.25	1.48664		-1.758	0.007	-1.758	0.207	-1.758	0.082	-1.758	0.173
3.255	0.21756	3.255	0.65267	3.255	1.45038	3.255	1.48664		-1.757	0.035	-1.757	0.114	-1.757	0.026	-1.757	0.12
3.26	0.21756	3.26	0.65267	3.26	1.45038	3.26	1.48664		-1.756	0.035	-1.756	0.04	-1.756	-0.142	-1.756	-0.095
3.265	0.21756	3.265	0.43511	3.265	1.45038	3.265	1.48664		-1.755	0.063	-1.755	0.04	-1.755	-0.058	-1.755	-0.22
3.27	0.21756	3.27	0.43511	3.27	1.45038	3.27	1.26908		-1.754	-0.049	-1.754	-0.016	-1.754	0.054	-1.754	-0.13
3.275	0.43511	3.275	0.43511	3.275	1.23282	3.275	1.05153		-1.753	-0.021	-1.753	-0.034	-1.753	0.082	-1.753	-0.148
3.28	0.43511	3.28	0.43511	3.28	1.23282	3.28	0.83397		-1.752	-0.049	-1.752	0.04	-1.752	-0.03	-1.752	0.031
3.285	0.43511	3.285	0.43511	3.285	1.05153	3.285	0.83397		-1.751	0.119	-1.751	0.189	-1.751	-0.002	-1.751	0.156
3.29	0.65267	3.29	0.43511	3.29	1.05153	3.29	0.61641		-1.75	0.063	-1.75	0.281	-1.75	0.082	-1.75	0.138
3.295	0.65267	3.295	0.43511	3.295	0.83397	3.295	0.83397		-1.749	-0.077	-1.749	0.114	-1.749	-0.03	-1.749	-0.059
3.3	0.65267	3.3	0.43511	3.3	0.83397	3.3	0.83397		-1.748	-0.021	-1.748	-0.071	-1.748	-0.086	-1.748	-0.148
3.305	0.65267	3.305	0.65267	3.305	0.83397	3.305	1.05153		-1.747	-0.189	-1.747	-0.016	-1.747	-0.03	-1.747	-0.059
3.31	0.43511	3.31	0.65267	3.31	1.05153	3.31	1.26908		-1.746	-0.077	-1.746	-0.016	-1.746	0.054	-1.746	-0.005
3.315	0.43511	3.315	0.65267	3.315	1.05153	3.315	1.26908		-1.745	0.007	-1.745	0.022	-1.745	0.026	-1.745	0.084
3.32	0.21756	3.32	0.43511	3.32	1.23282	3.32	1.48664		-1.744	0.035	-1.744	0.133	-1.744	0.026	-1.744	0.191
3.325	0.21756	3.325	0.43511	3.325	1.45038	3.325	1.48664		-1.743	0.091	-1.743	0.133	-1.743	-0.03	-1.743	0.191
3.33	0	3.33	0.43511	3.33	1.45038	3.33	1.7042		-1.742	0.007	-1.742	0.151	-1.742	0.026	-1.742	0.102
3.335	0	3.335	0.43511	3.335	1.45038	3.335	1.7042		-1.741	-0.021	-1.741	0.04	-1.741	0.138	-1.741	-0.023
3.34	-0.21756	3.34	0.43511	3.34	1.45038	3.34	1.7042		-1.74	0.007	-1.74	0.022	-1.74	-0.03	-1.74	-0.059
3.345	-0.21756	3.345	0.21756	3.345	1.23282	3.345	1.48664		-1.739	0.007	-1.739	0.022	-1.739	-0.086	-1.739	-0.202
3.35	0	3.35	0.21756	3.35	1.05153	3.35	1.48664		-1.738	-0.049	-1.738	0.096	-1.738	-0.03	-1.738	-0.184
3.355	0	3.355	0.43511	3.355	0.61641	3.355	1.48664		-1.737	-0.077	-1.737	0.114	-1.737	0.026	-1.737	-0.023
3.36	0	3.36	0.21756	3.36	0.43511	3.36	1.26908		-1.736	-0.021	-1.736	0.114	-1.736	0.082	-1.736	0.352
3.365	0	3.365	0.21756	3.365	0.21756	3.365	1.26908		-1.735	0.399	-1.735	0.207	-1.735	-0.058	-1.735	0.138
3.37	0	3.37	0.21756	3.37	0	3.37	1.05153		-1.734	0.007	-1.734	0.281	-1.734	-0.03	-1.734	-0.095
3.375	0	3.375	0.21756	3.375	0	3.375	1.05153		-1.733	-0.077	-1.733	0.133	-1.733	-0.058	-1.733	-0.13
3.38	0.21756	3.38	0.21756	3.38	0.21756	3.38	1.05153		-1.732	-0.049	-1.732	-0.127	-1.732	-0.058	-1.732	-0.22
3.385	0.21756	3.385	0.21756	3.385	0.21756	3.385	1.05153		-1.731	-0.021	-1.731	-0.127	-1.731	-0.086	-1.731	-0.166
3.39	0.21756	3.39	0.21756	3.39	0.43511	3.39	1.26908		-1.73	-0.049	-1.73	-0.071	-1.73	0.026	-1.73	-0.059
3.395	0.21756	3.395	0	3.395	0.61641	3.395	1.26908		-1.729	-0.049	-1.729	0.114	-1.729	-0.142	-1.729	0.12
3.4	0.21756	3.4	0	3.4	1.05153	3.4	1.26908		-1.728	0.063	-1.728	0.133	-1.728	0.026	-1.728	0.084
3.405	0.21756	3.405	0	3.405	1.05153	3.405	1.48664		-1.727	0.035	-1.727	0.114	-1.727	-0.002	-1.727	0.013
3.41	0.21756	3.41	-0.21756	3.41	1.23282	3.41	1.48664		-1.726	0.007	-1.726	0.077	-1.726	-0.03	-1.726	0.048
3.415	0.21756	3.415	0	3.415	1.23282	3.415	1.48664		-1.725	-0.021	-1.725	-0.016	-1.725	0.026	-1.725	-0.041
3.42	0.21756	3.42	0	3.42	1.23282	3.42	1.7042		-1.724	0.007	-1.724	-0.127	-1.724	-0.086	-1.724	-0.095
3.425	0.21756	3.425	0	3.425	1.05153	3.425	1.7042		-1.723	0.007	-1.723	-0.034	-1.723	-0.114	-1.723	-0.166
3.43	0	3.43	0	3.43	0.83397	3.43	1.48664		-1.722	-0.105	-1.722	0.077	-1.722	-0.058	-1.722	0.013
3.435	0	3.435	0.21756	3.435	0.61641	3.435	1.48664		-1.721	-0.021	-1.721	0.114	-1.721	0.082	-1.721	0.173
3.44	0	3.44	0	3.44	0.43511	3.44	1.7042		-1.72	0.035	-1.72	0.133	-1.72	0.026	-1.72	0.173
3.445	0	3.445	0	3.445	0.21756	3.445	1.7042		-1.719	0.063	-1.719	0.17	-1.719	0.026	-1.719	0.138
3.45	0	3.45	0	3.45	0	3.45	1.7042		-1.718	0.091	-1.718	0.17	-1.718	-0.086	-1.718	-0.077
3.455	0	3.455	0	3.455	0	3.455	1.48664		-1.717	0.035	-1.717	0.022	-1.717	-0.002	-1.717	-0.202
3.46	0	3.46	-0.21756	3.46	0	3.46	1.48664		-1.716	-0.105	-1.716	-0.164	-1.716	-0.086	-1.716	-0.273
3.465	0.21756	3.465	-0.21756	3.465	0.21756	3.465	1.26908		-1.715	0.035	-1.715	-0.201	-1.715	-0.03	-1.715	-0.148
3.47	0.21756	3.47	-0.21756	3.47	0.43511	3.47	1.05153		-1.714	0.035	-1.714	0.04	-1.714	-0.03	-1.714	0.013
3.475	0.21756	3.475	-0.43511	3.475	0.43511	3.475	1.05153		-1.713	-0.049	-1.713	0.151	-1.713	-0.002	-1.713	-0.023
3.48	0.21756	3.48	-0.21756	3.48	0.61641	3.48	0.83397		-1.712	0.035	-1.712	0.17	-1.712	-0.03	-1.712	-0.005
3.485	0.21756	3.485	-0.21756	3.485	0.83397	3.485	0.61641		-1.711	0.119	-1.711	0.077	-1.711	-0.058	-1.711	-0.023
3.49	0	3.49	-0.21756	3.49	0.83397	3.49	0.61641		-1.71	0.035	-1.71	0.04	-1.71	-0.058	-1.71	-0.13
3.495	0	3.495	0	3.495	0.83397	3.495	0.43511		-1.709	0.007	-1.709	-0.034	-1.709	-0.058	-1.709	-0.202
3.5	0	3.5	0	3.5	0.83397	3.5	0.43511		-1.708	0.007	-1.708	-0.053	-1.708	0.054	-1.708	-0.077
3.505	0	3.505	0.21756	3.505	0.61641	3.505	0.43511		-1.707	-0.021	-1.707	-0.016	-1.707	-0.002	-1.707	-0.023
3.51	-0.21756	3.51	0.21756	3.51	0.43511	3.51	0.43511		-1.706	0.035	-1.706	0.096	-1.706	-0.03	-1.706	0.013
3.515	-0.21756	3.515	0.43511	3.515	0.43511	3.515	0.43511		-1.705	-0.049	-1.705	0.17	-1.705	0.11	-1.705	0.173
3.52	-0.43511	3.52	0.43511	3.52	0.21756	3.52	0.61641		-1.704	-0.021	-1.704	0.133	-1.704	0.11	-1.704	0.227
3.525	-0.43511	3.525	0.43511	3.525	0.21756	3.525	0.61641		-1.703	0.035	-1.703	0.04	-1.703	-0.03	-1.703	0.102
3.53	-0.43511	3.53	0.43511	3.53	0	3.53	0.61641		-1.702	0.035	-1.702	0.022	-1.702	-0.086	-1.702	-0.13
3.535	-0.43511	3.535	0.21756	3.535	0	3.535	0.61641		-1.701	-0.105	-1.701	-0.016	-1.701	-0.058	-1.701	-0.166
3.54	-0.43511	3.54	0.21756	3.54	0.21756	3.54	0.61641		-1.7	-0.021	-1.7	-0.164	-1.7	-0.002	-1.7	-0.041
3.545	-0.43511	3.545	0	3.545	0.21756	3.545	0.43511		-1.699	0.007	-1.699	-0.108	-1.699	-0.03	-1.699	-0.005
3.55	-0.21756	3.55	-0.21756	3.55	0.43511	3.55	0.43511		-1.698	0.119	-1.698	0.189	-1.698	-0.03	-1.698	0.102
3.555	-0.21756	3.555	-0.21756	3.555	0.61641	3.555	0.43511		-1.697	-0.105	-1.697	0.263	-1.697	0.026	-1.697	0.12
3.56	0	3.56	-0.21756	3.56	0.83397	3.56	0.21756		-1.696	0.035	-1.696	0.151	-1.696	0.054	-1.696	0.031
3.565	0	3.565	-0.21756	3.565	1.05153	3.565	0.21756		-1.695	0.063	-1.695	0.077	-1.695	-0.002	-1.695	-0.112
3.57	0.21756	3.57	-0.21756	3.57	1.23282	3.57	0.21756		-1.694	0.007	-1.694	0.04	-1.694	-0.086	-1.694	-0.148
3.575	0.21756	3.575	0	3.575	1.23282	3.575	0.21756		-1.693	-0.077	-1.693	-0.09	-1.693	-0.058	-1.693	-0.166
3.58	0.21756	3.58	0.21756	3.58	1.05153	3.58	0.43511		-1.692	-0.049	-1.692	-0.071	-1.692	0.082	-1.692	-0.148
3.585	0.21756	3.585	0.21756	3.585	1.05153	3.585	0.43511		-1.691	-0.021	-1.691	0.003	-1.691	-0.002	-1.691	-0.095
3.59	0	3.59	0.43511	3.59	0.83397	3.59	0.43511		-1.69	0.091	-1.69	0.114	-1.69	0.054	-1.69	0.12
3.595	0	3.595	0.65267	3.595	0.61641	3.595	0.61641		-1.689	-0.049	-1.689	0.133	-1.689	0.026	-1.689	0.209
3.6	-0.21756	3.6	0.65267	3.6	0.43511	3.6	0.83397		-1.688	0.007	-1.688	0.04	-1.688	-0.002	-1.688	0.013
3.605	-0.43511	3.605	0.65267	3.605	0.43511	3.605	0.83397		-1.687	-0.021	-1.687	-0.016	-1.687	-0.002	-1.687	0.031
3.61	-0.43511	3.61	0.65267	3.61	0.21756	3.61	0.83397		-1.686	-0.133	-1.686	-0.09	-1.686	-0.086	-1.686	-0.112
3.615	-0.43511	3.615	0.43511	3.615	0	3.615	0.61641		-1.685	0.063	-1.685	-0.071	-1.685	-0.058	-1.685	-0.13
3.62	-0.65267	3.62	0.43511	3.62	0	3.62	0.43511		-1.684	-0.021	-1.684	0.04	-1.684	0.054	-1.684	-0.023
3.625	-0.43511	3.625	0.21756	3.625	0.21756	3.625	0.21756		-1.683	0.063	-1.683	0.04	-1.683	0.054	-1.683	0.173
3.63	-0.43511	3.63	0.21756	3.63	0.21756	3.63	0.21756		-1.682	0.091	-1.682	0.17	-1.682	0.082	-1.682	0.245
3.635	-0.65267	3.635	0	3.635	0.43511	3.635	0		-1.681	0.035	-1.681	0.281	-1.681	-0.03	-1.681	0.156
3.64	-0.65267	3.64	-0.21756	3.64	0.61641	3.64	0		-1.68	0.035	-1.68	0.17	-1.68	0.026	-1.68	-0.023
3.645	-0.65267	3.645	-0.21756	3.645	1.05153	3.645	-0.21756		-1.679	-0.021	-1.679	-0.09	-1.679	0.026	-1.679	-0.059
3.65	-0.65267	3.65	-0.43511	3.65	1.05153	3.65	0		-1.678	0.007	-1.678	-0.071	-1.678	-0.086	-1.678	-0.13
3.655	-0.65267	3.655	-0.43511	3.655	1.23282	3.655	0		-1.677	-0.049	-1.677	-0.071	-1.677	-0.058	-1.677	-0.148
3.66	-0.43511	3.66	-0.43511	3.66	1.45038	3.66	0		-1.676	-0.105	-1.676	0.003	-1.676	0.026	-1.676	-0.041
3.665	-0.43511	3.665	-0.43511	3.665	1.45038	3.665	0		-1.675	0.063	-1.675	0.096	-1.675	0.082	-1.675	0.084
3.67	-0.43511	3.67	-0.43511	3.67	1.23282	3.67	0		-1.674	0.119	-1.674	0.17	-1.674	0.026	-1.674	0.066
3.675	-0.21756	3.675	-0.43511	3.675	1.23282	3.675	0		-1.673	0.007	-1.673	0.17	-1.673	-0.03	-1.673	0.084
3.68	-0.21756	3.68	-0.43511	3.68	1.23282	3.68	0		-1.672	0.007	-1.672	0.022	-1.672	0.026	-1.672	0.048
3.685	-0.21756	3.685	-0.43511	3.685	1.05153	3.685	0		-1.671	0.035	-1.671	-0.071	-1.671	0.026	-1.671	-0.148
3.69	-0.21756	3.69	-0.43511	3.69	0.83397	3.69	0.21756		-1.67	0.063	-1.67	-0.053	-1.67	-0.086	-1.67	-0.273
3.695	-0.21756	3.695	-0.21756	3.695	0.61641	3.695	0.21756		-1.669	-0.049	-1.669	-0.034	-1.669	-0.086	-1.669	-0.184
3.7	-0.21756	3.7	-0.43511	3.7	0.61641	3.7	0.21756		-1.668	-0.021	-1.668	0.003	-1.668	0.026	-1.668	0.084
3.705	-0.43511	3.705	-0.21756	3.705	0.43511	3.705	0.43511		-1.667	0.035	-1.667	0.077	-1.667	0.082	-1.667	0.138
3.71	-0.43511	3.71	-0.21756	3.71	0.21756	3.71	0.43511		-1.666	0.063	-1.666	0.17	-1.666	0.026	-1.666	0.173
3.715	-0.43511	3.715	-0.21756	3.715	0	3.715	0.43511		-1.665	0.007	-1.665	0.207	-1.665	-0.002	-1.665	0.138
3.72	-0.65267	3.72	-0.21756	3.72	0	3.72	0.43511		-1.664	-0.049	-1.664	0.003	-1.664	-0.058	-1.664	-0.005
3.725	-0.65267	3.725	-0.21756	3.725	-0.1813	3.725	0.21756		-1.663	0.091	-1.663	-0.034	-1.663	-0.002	-1.663	-0.095
3.73	-0.43511	3.73	-0.21756	3.73	-0.1813	3.73	0.21756		-1.662	0.007	-1.662	-0.071	-1.662	0.026	-1.662	-0.023
3.735	-0.43511	3.735	-0.21756	3.735	0	3.735	0		-1.661	-0.105	-1.661	0.114	-1.661	0.026	-1.661	0.334
3.74	-0.43511	3.74	-0.21756	3.74	0	3.74	0		-1.66	-0.049	-1.66	0.077	-1.66	0.082	-1.66	0.191
3.745	-0.43511	3.745	-0.43511	3.745	0.21756	3.745	-0.21756		-1.659	0.119	-1.659	0.114	-1.659	0.11	-1.659	0.173
3.75	-0.43511	3.75	-0.43511	3.75	0.21756	3.75	-0.21756		-1.658	0.119	-1.658	0.133	-1.658	0.026	-1.658	0.209
3.755	-0.43511	3.755	-0.43511	3.755	0.43511	3.755	-0.21756		-1.657	-0.049	-1.657	0.096	-1.657	-0.002	-1.657	0.12
3.76	-0.43511	3.76	-0.43511	3.76	0.43511	3.76	-0.21756		-1.656	-0.049	-1.656	-0.016	-1.656	-0.058	-1.656	-0.095
3.765	-0.43511	3.765	-0.43511	3.765	0.61641	3.765	-0.21756		-1.655	0.035	-1.655	-0.127	-1.655	0.026	-1.655	-0.184
3.77	-0.43511	3.77	-0.43511	3.77	0.61641	3.77	-0.21756		-1.654	0.007	-1.654	-0.016	-1.654	-0.03	-1.654	-0.184
3.775	-0.43511	3.775	-0.43511	3.775	0.61641	3.775	-0.21756		-1.653	0.007	-1.653	0.022	-1.653	-0.058	-1.653	-0.148
3.78	-0.21756	3.78	-0.43511	3.78	0.61641	3.78	0		-1.652	-0.077	-1.652	0.077	-1.652	-0.002	-1.652	0.031
3.785	-0.21756	3.785	-0.43511	3.785	0.61641	3.785	0		-1.651	0.007	-1.651	0.04	-1.651	0.054	-1.651	0.138
3.79	-0.21756	3.79	-0.43511	3.79	0.61641	3.79	0		-1.65	0.119	-1.65	0.133	-1.65	-0.002	-1.65	0.12
3.795	-0.21756	3.795	-0.43511	3.795	0.43511	3.795	0		-1.649	0.091	-1.649	0.096	-1.649	-0.058	-1.649	-0.077
3.8	-0.21756	3.8	-0.21756	3.8	0.43511	3.8	0		-1.648	-0.049	-1.648	-0.034	-1.648	-0.058	-1.648	-0.166
3.805	-0.43511	3.805	-0.21756	3.805	0.43511	3.805	0.21756		-1.647	-0.021	-1.647	-0.201	-1.647	0.026	-1.647	-0.059
3.81	-0.43511	3.81	-0.21756	3.81	0.21756	3.81	0.21756		-1.646	0.007	-1.646	-0.127	-1.646	0.054	-1.646	-0.041
3.815	-0.43511	3.815	-0.21756	3.815	0.21756	3.815	0.21756		-1.645	0.007	-1.645	0.022	-1.645	0.026	-1.645	0.048
3.82	-0.43511	3.82	-0.21756	3.82	0	3.82	0.21756		-1.644	-0.021	-1.644	0.133	-1.644	0.026	-1.644	0.156
3.825	-0.43511	3.825	-0.21756	3.825	-0.1813	3.825	0.21756		-1.643	0.035	-1.643	0.17	-1.643	0.082	-1.643	0.191
3.83	-0.43511	3.83	-0.21756	3.83	-0.39885	3.83	0.21756		-1.642	0.007	-1.642	0.114	-1.642	0.082	-1.642	0.12
3.835	-0.43511	3.835	-0.43511	3.835	-0.61641	3.835	0.21756		-1.641	0.035	-1.641	0.114	-1.641	-0.086	-1.641	-0.041
3.84	-0.43511	3.84	-0.43511	3.84	-0.61641	3.84	0		-1.64	-0.077	-1.64	0.077	-1.64	-0.114	-1.64	-0.148
3.845	-0.43511	3.845	-0.43511	3.845	-0.39885	3.845	0		-1.639	0.007	-1.639	-0.034	-1.639	-0.03	-1.639	-0.184
3.85	-0.21756	3.85	-0.43511	3.85	-0.39885	3.85	-0.21756		-1.638	0.063	-1.638	-0.071	-1.638	-0.03	-1.638	-0.148
3.855	-0.21756	3.855	-0.43511	3.855	-0.1813	3.855	-0.21756		-1.637	-0.021	-1.637	0.096	-1.637	-0.03	-1.637	-0.023
3.86	-0.21756	3.86	-0.43511	3.86	0.21756	3.86	-0.21756		-1.636	-0.049	-1.636	0.114	-1.636	-0.002	-1.636	0.12
3.865	-0.21756	3.865	-0.43511	3.865	0.43511	3.865	-0.43511		-1.635	0.119	-1.635	0.114	-1.635	0.054	-1.635	0.102
3.87	-0.21756	3.87	-0.65267	3.87	0.83397	3.87	-0.43511		-1.634	0.091	-1.634	0.114	-1.634	0.026	-1.634	-0.059
3.875	-0.21756	3.875	-0.65267	3.875	0.83397	3.875	-0.43511		-1.633	0.035	-1.633	0.114	-1.633	-0.086	-1.633	-0.13
3.88	-0.43511	3.88	-0.43511	3.88	1.05153	3.88	-0.21756		-1.632	-0.105	-1.632	-0.071	-1.632	-0.086	-1.632	-0.22
3.885	-0.43511	3.885	-0.43511	3.885	1.05153	3.885	-0.21756		-1.631	0.007	-1.631	-0.183	-1.631	-0.058	-1.631	-0.184
3.89	-0.65267	3.89	-0.43511	3.89	0.83397	3.89	0		-1.63	0.035	-1.63	-0.071	-1.63	0.11	-1.63	-0.023
3.895	-0.65267	3.895	-0.21756	3.895	0.61641	3.895	0.21756		-1.629	-0.049	-1.629	0.077	-1.629	0.026	-1.629	0.138
3.9	-0.65267	3.9	-0.21756	3.9	0.43511	3.9	0.21756		-1.628	0.007	-1.628	0.189	-1.628	0.026	-1.628	0.048
3.905	-0.65267	3.905	-0.21756	3.905	0.21756	3.905	0.43511		-1.627	-0.049	-1.627	0.114	-1.627	-0.002	-1.627	0.066
3.91	-0.65267	3.91	0	3.91	0	3.91	0.43511		-1.626	0.035	-1.626	0.04	-1.626	0.054	-1.626	0.12
3.915	-0.65267	3.915	0	3.915	-0.1813	3.915	0.43511		-1.625	0.007	-1.625	0.022	-1.625	0.054	-1.625	0.209
3.92	-0.43511	3.92	0	3.92	-0.1813	3.92	0.21756		-1.624	-0.021	-1.624	0.003	-1.624	-0.002	-1.624	0.066
3.925	-0.21756	3.925	0	3.925	0	3.925	0		-1.623	0.091	-1.623	-0.071	-1.623	-0.03	-1.623	-0.095
3.93	-0.21756	3.93	0	3.93	0	3.93	0		-1.622	-0.021	-1.622	0.003	-1.622	0.082	-1.622	0.12
3.935	0	3.935	-0.21756	3.935	0.21756	3.935	-0.21756		-1.621	0.035	-1.621	0.096	-1.621	0.082	-1.621	0.191
3.94	0	3.94	-0.21756	3.94	0.21756	3.94	-0.21756		-1.62	0.035	-1.62	0.189	-1.62	0.026	-1.62	0.209
3.945	0.21756	3.945	-0.21756	3.945	0.21756	3.945	-0.21756		-1.619	0.035	-1.619	0.151	-1.619	-0.002	-1.619	0.138
3.95	0.21756	3.95	-0.43511	3.95	0.21756	3.95	-0.21756		-1.618	0.007	-1.618	0.077	-1.618	0.082	-1.618	-0.005
3.955	0.21756	3.955	-0.43511	3.955	0.21756	3.955	0		-1.617	0.007	-1.617	-0.016	-1.617	0.026	-1.617	-0.166
3.96	0	3.96	-0.43511	3.96	0.21756	3.96	0.21756		-1.616	-0.077	-1.616	-0.071	-1.616	-0.114	-1.616	-0.22
3.965	-0.21756	3.965	-0.43511	3.965	0.21756	3.965	0.43511		-1.615	-0.077	-1.615	-0.108	-1.615	-0.058	-1.615	-0.059
3.97	-0.21756	3.97	-0.43511	3.97	0.21756	3.97	0.61641		-1.614	0.007	-1.614	-0.034	-1.614	0.082	-1.614	0.048
3.975	-0.43511	3.975	-0.43511	3.975	0.21756	3.975	0.83397		-1.613	0.063	-1.613	0.189	-1.613	0.054	-1.613	0.031
3.98	-0.65267	3.98	-0.21756	3.98	0.21756	3.98	1.05153		-1.612	0.091	-1.612	0.189	-1.612	0.026	-1.612	0.048
3.985	-0.65267	3.985	-0.21756	3.985	0	3.985	1.05153		-1.611	-0.021	-1.611	0.114	-1.611	-0.03	-1.611	-0.023
3.99	-0.65267	3.99	-0.21756	3.99	0	3.99	0.83397		-1.61	0.035	-1.61	-0.071	-1.61	-0.002	-1.61	-0.112
3.995	-0.65267	3.995	0	3.995	0	3.995	0.61641		-1.609	0.035	-1.609	-0.09	-1.609	-0.002	-1.609	-0.22
4	-0.65267	4	0	4	0.21756	4	0.43511		-1.608	-0.105	-1.608	-0.016	-1.608	-0.086	-1.608	-0.112
4.005	-0.43511	4.005	-0.21756	4.005	0	4.005	0.21756		-1.607	-0.021	-1.607	-0.034	-1.607	-0.058	-1.607	-0.112
4.01	-0.43511	4.01	-0.21756	4.01	0	4.01	0		-1.606	0.035	-1.606	0.022	-1.606	-0.002	-1.606	-0.023
4.015	-0.21756	4.015	-0.21756	4.015	0	4.015	0		-1.605	0.063	-1.605	0.096	-1.605	0.278	-1.605	0.066
4.02	-0.21756	4.02	-0.21756	4.02	0	4.02	-0.21756		-1.604	0.035	-1.604	0.151	-1.604	0.054	-1.604	0.156
4.025	-0.21756	4.025	-0.21756	4.025	0	4.025	-0.21756		-1.603	-0.021	-1.603	0.077	-1.603	-0.03	-1.603	0.066
4.03	-0.21756	4.03	-0.21756	4.03	0	4.03	0		-1.602	0.091	-1.602	0.022	-1.602	-0.03	-1.602	-0.148
4.035	0	4.035	-0.21756	4.035	0	4.035	0		-1.601	-0.049	-1.601	-0.034	-1.601	-0.058	-1.601	-0.184
4.04	-0.21756	4.04	-0.21756	4.04	0	4.04	0.21756		-1.6	-0.273	-1.6	-0.127	-1.6	0.026	-1.6	-0.095
4.045	-0.21756	4.045	-0.21756	4.045	0	4.045	0.43511		-1.599	-0.021	-1.599	-0.09	-1.599	-0.058	-1.599	-0.023
4.05	-0.21756	4.05	-0.21756	4.05	0	4.05	0.43511		-1.598	0.035	-1.598	0.059	-1.598	-0.002	-1.598	0.084
4.055	-0.21756	4.055	-0.21756	4.055	0	4.055	0.61641		-1.597	0.091	-1.597	0.281	-1.597	0.054	-1.597	0.12
4.06	-0.21756	4.06	0	4.06	0.21756	4.06	0.61641		-1.596	-0.021	-1.596	0.263	-1.596	0.026	-1.596	0.013
4.065	-0.21756	4.065	-0.21756	4.065	0.21756	4.065	0.83397		-1.595	0.035	-1.595	0.077	-1.595	-0.114	-1.595	-0.166
4.07	-0.21756	4.07	0	4.07	0.21756	4.07	0.83397		-1.594	0.035	-1.594	-0.09	-1.594	-0.03	-1.594	-0.148
4.075	-0.21756	4.075	0	4.075	0.21756	4.075	0.61641		-1.593	0.035	-1.593	0.003	-1.593	-0.142	-1.593	-0.148
4.08	0	4.08	0	4.08	0.21756	4.08	0.43511		-1.592	-0.049	-1.592	0.04	-1.592	-0.002	-1.592	-0.13
4.085	0	4.085	-0.21756	4.085	0.21756	4.085	0.21756		-1.591	-0.021	-1.591	0.04	-1.591	-0.058	-1.591	-0.041
4.09	0	4.09	-0.21756	4.09	0	4.09	0		-1.59	0.035	-1.59	0.077	-1.59	-0.03	-1.59	0.102
4.095	0	4.095	-0.21756	4.095	0	4.095	-0.21756		-1.589	-0.021	-1.589	0.077	-1.589	0.11	-1.589	0.209
4.1	0	4.1	-0.21756	4.1	0	4.1	-0.43511		-1.588	0.091	-1.588	0.077	-1.588	-0.002	-1.588	0.102
4.105	0	4.105	-0.21756	4.105	0	4.105	-0.43511		-1.587	0.091	-1.587	0.096	-1.587	-0.03	-1.587	0.013
4.11	0	4.11	-0.21756	4.11	-0.1813	4.11	-0.43511		-1.586	0.007	-1.586	-0.09	-1.586	-0.058	-1.586	-0.112
4.115	0	4.115	-0.21756	4.115	-0.1813	4.115	-0.43511		-1.585	0.091	-1.585	-0.071	-1.585	0.026	-1.585	-0.148
4.12	0.21756	4.12	-0.21756	4.12	-0.1813	4.12	-0.43511		-1.584	-0.049	-1.584	0.059	-1.584	0.026	-1.584	-0.023
4.125	0	4.125	0	4.125	0	4.125	-0.43511		-1.583	-0.021	-1.583	0.077	-1.583	0.054	-1.583	0.12
4.13	0	4.13	0	4.13	0	4.13	-0.21756		-1.582	-0.021	-1.582	0.096	-1.582	-0.002	-1.582	0.191
4.135	0	4.135	0.21756	4.135	0	4.135	-0.21756		-1.581	0.147	-1.581	0.189	-1.581	0.082	-1.581	0.12
4.14	0	4.14	0.21756	4.14	0	4.14	-0.21756		-1.58	-0.021	-1.58	0.207	-1.58	0.026	-1.58	-0.023
4.145	0	4.145	0.21756	4.145	0	4.145	0		-1.579	-0.049	-1.579	0.04	-1.579	-0.058	-1.579	-0.112
4.15	0	4.15	0.21756	4.15	0	4.15	0		-1.578	-0.049	-1.578	-0.164	-1.578	-0.058	-1.578	-0.13
4.155	-0.21756	4.155	0	4.155	0.21756	4.155	0		-1.577	0.063	-1.577	-0.053	-1.577	0.026	-1.577	-0.148
4.16	-0.21756	4.16	0	4.16	0.21756	4.16	0		-1.576	-0.049	-1.576	0.022	-1.576	-0.002	-1.576	-0.023
4.165	-0.21756	4.165	-0.21756	4.165	0.21756	4.165	0		-1.575	0.007	-1.575	0.17	-1.575	0.026	-1.575	0.084
4.17	-0.21756	4.17	-0.21756	4.17	0.21756	4.17	-0.21756		-1.574	0.007	-1.574	0.096	-1.574	-0.03	-1.574	0.102
4.175	-0.21756	4.175	-0.43511	4.175	0.21756	4.175	-0.21756		-1.573	0.091	-1.573	0.077	-1.573	0.026	-1.573	0.084
4.18	-0.43511	4.18	-0.43511	4.18	0	4.18	-0.21756		-1.572	0.007	-1.572	0.04	-1.572	0.026	-1.572	0.031
4.185	-0.21756	4.185	-0.43511	4.185	0	4.185	-0.21756		-1.571	-0.049	-1.571	-0.034	-1.571	-0.058	-1.571	-0.148
4.19	-0.43511	4.19	-0.43511	4.19	-0.1813	4.19	-0.21756		-1.57	0.007	-1.57	-0.146	-1.57	-0.058	-1.57	-0.166
4.195	-0.43511	4.195	-0.43511	4.195	-0.39885	4.195	-0.21756		-1.569	0.091	-1.569	-0.053	-1.569	-0.002	-1.569	-0.041
4.2	-0.43511	4.2	-0.21756	4.2	-0.39885	4.2	-0.21756		-1.568	-0.049	-1.568	0.04	-1.568	0.138	-1.568	0.066
4.205	-0.43511	4.205	0	4.205	-0.61641	4.205	-0.21756		-1.567	-0.049	-1.567	0.077	-1.567	-0.002	-1.567	0.173
4.21	-0.43511	4.21	0	4.21	-0.61641	4.21	0		-1.566	0.063	-1.566	0.096	-1.566	0.054	-1.566	0.191
4.215	-0.43511	4.215	0	4.215	-0.61641	4.215	0		-1.565	0.063	-1.565	0.133	-1.565	0.082	-1.565	0.191
4.22	-0.43511	4.22	0.21756	4.22	-0.39885	4.22	0		-1.564	-0.049	-1.564	0.114	-1.564	0.026	-1.564	0.013
4.225	-0.43511	4.225	0.21756	4.225	-0.39885	4.225	0		-1.563	-0.273	-1.563	-0.09	-1.563	0.026	-1.563	-0.077
4.23	-0.43511	4.23	0.21756	4.23	-0.1813	4.23	0.21756		-1.562	0.091	-1.562	-0.108	-1.562	-0.086	-1.562	-0.059
4.235	-0.43511	4.235	0.21756	4.235	0	4.235	0.21756		-1.561	-0.021	-1.561	-0.071	-1.561	-0.03	-1.561	0.084
4.24	-0.43511	4.24	0.21756	4.24	0.21756	4.24	0		-1.56	0.035	-1.56	0.022	-1.56	0.138	-1.56	0.138
4.245	-0.43511	4.245	0.21756	4.245	0.21756	4.245	0		-1.559	-0.049	-1.559	0.114	-1.559	0.054	-1.559	0.156
4.25	-0.43511	4.25	0	4.25	0.21756	4.25	0		-1.558	0.063	-1.558	0.077	-1.558	0.026	-1.558	0.156
4.255	-0.43511	4.255	-0.21756	4.255	0.21756	4.255	0		-1.557	0.035	-1.557	0.04	-1.557	0.026	-1.557	0.12
4.26	-0.21756	4.26	-0.21756	4.26	0	4.26	0		-1.556	0.063	-1.556	0.022	-1.556	-0.03	-1.556	-0.059
4.265	-0.21756	4.265	-0.43511	4.265	0	4.265	-0.21756		-1.555	0.007	-1.555	-0.016	-1.555	-0.002	-1.555	-0.13
4.27	-0.21756	4.27	-0.65267	4.27	-0.1813	4.27	-0.21756		-1.554	-0.077	-1.554	-0.108	-1.554	-0.002	-1.554	-0.148
4.275	-0.21756	4.275	-0.65267	4.275	-0.39885	4.275	-0.43511		-1.553	-0.021	-1.553	-0.034	-1.553	-0.058	-1.553	-0.13
4.28	-0.21756	4.28	-0.87023	4.28	-0.39885	4.28	-0.43511		-1.552	-0.021	-1.552	0.04	-1.552	0.054	-1.552	0.066
4.285	0	4.285	-0.87023	4.285	-0.39885	4.285	-0.65267		-1.551	0.063	-1.551	0.17	-1.551	0.026	-1.551	0.156
4.29	-0.21756	4.29	-0.87023	4.29	-0.39885	4.29	-0.65267		-1.55	-0.021	-1.55	0.04	-1.55	0.026	-1.55	0.173
4.295	-0.21756	4.295	-0.65267	4.295	-0.39885	4.295	-0.65267		-1.549	0.119	-1.549	0.077	-1.549	-0.03	-1.549	0.048
4.3	-0.21756	4.3	-0.65267	4.3	-0.1813	4.3	-0.43511		-1.548	0.007	-1.548	0.04	-1.548	0.026	-1.548	-0.095
4.305	-0.21756	4.305	-0.65267	4.305	0	4.305	-0.21756		-1.547	-0.077	-1.547	-0.016	-1.547	-0.002	-1.547	0.013
4.31	-0.43511	4.31	-0.43511	4.31	0	4.31	-0.21756		-1.546	-0.049	-1.546	-0.183	-1.546	-0.03	-1.546	-0.041
4.315	-0.43511	4.315	-0.43511	4.315	0.21756	4.315	0		-1.545	0.091	-1.545	-0.127	-1.545	0.026	-1.545	0.048
4.32	-0.43511	4.32	-0.21756	4.32	0.21756	4.32	0		-1.544	0.063	-1.544	0.17	-1.544	0.082	-1.544	0.173
4.325	-0.43511	4.325	-0.21756	4.325	0.21756	4.325	0		-1.543	-0.049	-1.543	0.151	-1.543	-0.002	-1.543	0.227
4.33	-0.43511	4.33	-0.21756	4.33	0.21756	4.33	0		-1.542	0.035	-1.542	0.022	-1.542	-0.002	-1.542	0.084
4.335	-0.43511	4.335	-0.21756	4.335	0.21756	4.335	0.21756		-1.541	0.063	-1.541	0.022	-1.541	-0.086	-1.541	-0.059
4.34	-0.43511	4.34	-0.21756	4.34	0.21756	4.34	0		-1.54	-0.049	-1.54	0.04	-1.54	-0.03	-1.54	-0.095
4.345	-0.21756	4.345	-0.21756	4.345	0.43511	4.345	0		-1.539	-0.105	-1.539	0.003	-1.539	-0.002	-1.539	-0.166
4.35	-0.21756	4.35	-0.43511	4.35	0.43511	4.35	0		-1.538	0.007	-1.538	0.04	-1.538	-0.058	-1.538	-0.166
4.355	-0.21756	4.355	-0.43511	4.355	0.61641	4.355	0		-1.537	0.035	-1.537	0.04	-1.537	-0.058	-1.537	-0.041
4.36	-0.21756	4.36	-0.65267	4.36	0.61641	4.36	-0.21756		-1.536	0.035	-1.536	0.077	-1.536	0.054	-1.536	0.12
4.365	-0.21756	4.365	-0.65267	4.365	0.61641	4.365	-0.21756		-1.535	0.007	-1.535	0.077	-1.535	0.082	-1.535	0.12
4.37	-0.21756	4.37	-0.65267	4.37	0.61641	4.37	-0.21756		-1.534	0.063	-1.534	0.096	-1.534	-0.002	-1.534	-0.059
4.375	-0.21756	4.375	-0.87023	4.375	0.61641	4.375	-0.43511		-1.533	0.035	-1.533	0.022	-1.533	-0.058	-1.533	-0.112
4.38	-0.43511	4.38	-0.65267	4.38	0.43511	4.38	-0.43511		-1.532	0.007	-1.532	-0.034	-1.532	-0.058	-1.532	-0.202
4.385	-0.43511	4.385	-0.65267	4.385	0.21756	4.385	-0.43511		-1.531	-0.105	-1.531	-0.09	-1.531	-0.058	-1.531	-0.112
4.39	-0.65267	4.39	-0.65267	4.39	0	4.39	-0.43511		-1.53	-0.021	-1.53	-0.127	-1.53	-0.002	-1.53	0.048
4.395	-0.65267	4.395	-0.43511	4.395	-0.1813	4.395	-0.43511		-1.529	0.035	-1.529	-0.071	-1.529	0.026	-1.529	0.066
4.4	-0.65267	4.4	-0.43511	4.4	-0.39885	4.4	-0.43511		-1.528	0.091	-1.528	0.189	-1.528	0.082	-1.528	0.102
4.405	-0.43511	4.405	-0.43511	4.405	-0.39885	4.405	-0.21756		-1.527	-0.077	-1.527	0.207	-1.527	0.082	-1.527	0.084
4.41	-0.43511	4.41	-0.21756	4.41	-0.61641	4.41	-0.21756		-1.526	-0.245	-1.526	0.003	-1.526	-0.03	-1.526	0.048
4.415	-0.43511	4.415	-0.21756	4.415	-0.39885	4.415	-0.21756		-1.525	0.119	-1.525	-0.09	-1.525	-0.03	-1.525	-0.095
4.42	-0.43511	4.42	-0.21756	4.42	-0.39885	4.42	-0.21756		-1.524	-0.021	-1.524	-0.071	-1.524	-0.058	-1.524	-0.13
4.425	-0.43511	4.425	-0.21756	4.425	-0.1813	4.425	0		-1.523	-0.049	-1.523	0.04	-1.523	0.026	-1.523	-0.112
4.43	-0.43511	4.43	-0.43511	4.43	0	4.43	0		-1.522	-0.049	-1.522	-0.016	-1.522	0.026	-1.522	0.013
4.435	-0.43511	4.435	-0.43511	4.435	0.21756	4.435	0		-1.521	0.091	-1.521	0.04	-1.521	0.026	-1.521	0.173
4.44	-0.43511	4.44	-0.43511	4.44	0.21756	4.44	0.21756		-1.52	0.063	-1.52	0.17	-1.52	-0.002	-1.52	0.156
4.445	-0.43511	4.445	-0.65267	4.445	0.21756	4.445	0.21756		-1.519	0.007	-1.519	0.133	-1.519	0.11	-1.519	0.138
4.45	-0.43511	4.45	-0.65267	4.45	0.21756	4.45	0.21756		-1.518	0.007	-1.518	0.04	-1.518	0.026	-1.518	-0.095
4.455	-0.43511	4.455	-0.65267	4.455	0.21756	4.455	0.21756		-1.517	-0.021	-1.517	-0.108	-1.517	-0.058	-1.517	-0.166
4.46	-0.43511	4.46	-0.43511	4.46	0.21756	4.46	0.21756		-1.516	-0.021	-1.516	-0.071	-1.516	-0.058	-1.516	-0.22
4.465	-0.43511	4.465	-0.43511	4.465	0	4.465	0		-1.515	-0.077	-1.515	-0.071	-1.515	0.082	-1.515	-0.095
4.47	-0.43511	4.47	-0.21756	4.47	0	4.47	0		-1.514	0.007	-1.514	-0.016	-1.514	0.082	-1.514	0.102
4.475	-0.43511	4.475	-0.21756	4.475	-0.1813	4.475	0		-1.513	0.119	-1.513	0.077	-1.513	0.054	-1.513	0.245
4.48	-0.43511	4.48	-0.21756	4.48	-0.39885	4.48	-0.21756		-1.512	0.091	-1.512	0.17	-1.512	-0.002	-1.512	0.102
4.485	-0.21756	4.485	0	4.485	-0.39885	4.485	-0.21756		-1.511	0.035	-1.511	0.133	-1.511	0.026	-1.511	0.066
4.49	-0.21756	4.49	0	4.49	-0.61641	4.49	-0.43511		-1.51	0.007	-1.51	-0.016	-1.51	0.054	-1.51	-0.023
4.495	-0.21756	4.495	0	4.495	-0.61641	4.495	-0.43511		-1.509	0.007	-1.509	-0.071	-1.509	0.054	-1.509	-0.13
4.5	-0.21756	4.5	0	4.5	-0.61641	4.5	-0.43511		-1.508	0.035	-1.508	-0.053	-1.508	-0.058	-1.508	-0.148
4.505	-0.21756	4.505	0	4.505	-0.61641	4.505	-0.43511		-1.507	-0.049	-1.507	0.022	-1.507	0.026	-1.507	-0.095
4.51	-0.21756	4.51	-0.21756	4.51	-0.39885	4.51	-0.43511		-1.506	-0.021	-1.506	0.04	-1.506	0.026	-1.506	0.066
4.515	-0.21756	4.515	-0.21756	4.515	-0.39885	4.515	-0.21756		-1.505	0.063	-1.505	0.022	-1.505	0.054	-1.505	0.227
4.52	-0.21756	4.52	-0.43511	4.52	-0.1813	4.52	0		-1.504	0.035	-1.504	0.114	-1.504	-0.002	-1.504	0.173
4.525	-0.43511	4.525	-0.43511	4.525	0	4.525	0.21756		-1.503	-0.021	-1.503	0.096	-1.503	0.026	-1.503	0.066
4.53	-0.43511	4.53	-0.43511	4.53	0	4.53	0.21756		-1.502	0.035	-1.502	0.022	-1.502	0.026	-1.502	-0.095
4.535	-0.43511	4.535	-0.43511	4.535	0.21756	4.535	0.43511		-1.501	-0.021	-1.501	-0.108	-1.501	-0.03	-1.501	-0.166
4.54	-0.43511	4.54	-0.21756	4.54	0.21756	4.54	0.21756		-1.5	-0.049	-1.5	-0.108	-1.5	-0.058	-1.5	-0.077
4.545	-0.43511	4.545	-0.21756	4.545	0.21756	4.545	0.21756		-1.499	-0.021	-1.499	0.022	-1.499	-0.03	-1.499	0.048
4.55	-0.43511	4.55	0	4.55	0.21756	4.55	0		-1.498	0.035	-1.498	0.114	-1.498	0.082	-1.498	0.12
4.555	-0.43511	4.555	0	4.555	0	4.555	-0.21756		-1.497	0.035	-1.497	0.096	-1.497	0.026	-1.497	0.031
4.56	-0.21756	4.56	0	4.56	0	4.56	-0.43511		-1.496	0.007	-1.496	0.114	-1.496	-0.03	-1.496	-0.041
4.565	-0.21756	4.565	0	4.565	-0.1813	4.565	-0.65267		-1.495	0.035	-1.495	0.096	-1.495	-0.03	-1.495	-0.13
4.57	-0.21756	4.57	0	4.57	-0.1813	4.57	-0.65267		-1.494	-0.049	-1.494	0.04	-1.494	0.054	-1.494	-0.202
4.575	-0.21756	4.575	0	4.575	-0.39885	4.575	-0.65267		-1.493	-0.049	-1.493	-0.09	-1.493	-0.002	-1.493	-0.148
4.58	-0.21756	4.58	-0.21756	4.58	-0.39885	4.58	-0.65267		-1.492	0.035	-1.492	-0.09	-1.492	-0.03	-1.492	-0.166
4.585	-0.21756	4.585	-0.21756	4.585	-0.39885	4.585	-0.65267		-1.491	0.063	-1.491	0.022	-1.491	0.054	-1.491	-0.041
4.59	-0.21756	4.59	-0.43511	4.59	-0.39885	4.59	-0.65267		-1.49	0.007	-1.49	0.059	-1.49	0.11	-1.49	0.138
4.595	-0.43511	4.595	-0.65267	4.595	-0.39885	4.595	-0.43511		-1.489	-0.161	-1.489	-0.016	-1.489	0.11	-1.489	0.156
4.6	-0.43511	4.6	-0.65267	4.6	-0.39885	4.6	-0.43511		-1.488	0.035	-1.488	-0.034	-1.488	-0.002	-1.488	0.048
4.605	-0.65267	4.605	-0.65267	4.605	-0.61641	4.605	-0.21756		-1.487	-0.049	-1.487	0.04	-1.487	-0.03	-1.487	-0.005
4.61	-0.65267	4.61	-0.65267	4.61	-0.61641	4.61	-0.21756		-1.486	-0.077	-1.486	-0.034	-1.486	-0.002	-1.486	-0.148
4.615	-0.65267	4.615	-0.65267	4.615	-0.61641	4.615	-0.21756		-1.485	0.007	-1.485	-0.09	-1.485	-0.03	-1.485	-0.166
4.62	-0.43511	4.62	-0.43511	4.62	-0.61641	4.62	0		-1.484	0.035	-1.484	-0.127	-1.484	-0.058	-1.484	-0.005
4.625	-0.43511	4.625	-0.43511	4.625	-0.61641	4.625	0		-1.483	0.035	-1.483	0.077	-1.483	0.026	-1.483	0.138
4.63	-0.43511	4.63	-0.21756	4.63	-0.61641	4.63	-0.21756		-1.482	-0.105	-1.482	0.189	-1.482	0.166	-1.482	0.245
4.635	-0.43511	4.635	-0.21756	4.635	-0.39885	4.635	-0.21756		-1.481	0.175	-1.481	0.17	-1.481	0.138	-1.481	0.066
4.64	-0.21756	4.64	0	4.64	-0.39885	4.64	-0.21756		-1.48	0.063	-1.48	0.114	-1.48	-0.002	-1.48	-0.023
4.645	-0.21756	4.645	0	4.645	-0.1813	4.645	-0.43511		-1.479	-0.049	-1.479	0.022	-1.479	-0.03	-1.479	-0.059
4.65	-0.21756	4.65	0	4.65	-0.1813	4.65	-0.43511		-1.478	-0.049	-1.478	-0.071	-1.478	-0.002	-1.478	-0.112
4.655	-0.21756	4.655	0	4.655	0	4.655	-0.43511		-1.477	0.063	-1.477	-0.164	-1.477	-0.03	-1.477	-0.112
4.66	-0.21756	4.66	-0.21756	4.66	0	4.66	-0.21756		-1.476	0.063	-1.476	-0.016	-1.476	-0.03	-1.476	-0.059
4.665	-0.43511	4.665	-0.21756	4.665	-0.1813	4.665	-0.21756		-1.475	0.091	-1.475	0.077	-1.475	-0.002	-1.475	0.084
4.67	-0.43511	4.67	-0.21756	4.67	-0.1813	4.67	0		-1.474	-0.077	-1.474	0.114	-1.474	0.026	-1.474	0.048
4.675	-0.43511	4.675	-0.43511	4.675	-0.39885	4.675	0		-1.473	0.007	-1.473	0.04	-1.473	0.082	-1.473	0.102
4.68	-0.65267	4.68	-0.43511	4.68	-0.61641	4.68	0.21756		-1.472	0.091	-1.472	0.059	-1.472	0.026	-1.472	0.013
4.685	-0.65267	4.685	-0.43511	4.685	-0.79771	4.685	0.21756		-1.471	-0.049	-1.471	0.022	-1.471	-0.086	-1.471	-0.13
4.69	-0.65267	4.69	-0.43511	4.69	-1.01527	4.69	0		-1.47	-0.049	-1.47	-0.034	-1.47	-0.058	-1.47	-0.238
4.695	-0.65267	4.695	-0.43511	4.695	-1.01527	4.695	0		-1.469	-0.049	-1.469	-0.09	-1.469	-0.002	-1.469	-0.13
4.7	-0.65267	4.7	-0.43511	4.7	-1.23282	4.7	0		-1.468	-0.021	-1.468	-0.09	-1.468	-0.002	-1.468	0.102
4.705	-0.65267	4.705	-0.43511	4.705	-1.23282	4.705	0		-1.467	-0.021	-1.467	0.059	-1.467	0.054	-1.467	0.102
4.71	-0.65267	4.71	-0.43511	4.71	-1.23282	4.71	-0.21756		-1.466	0.035	-1.466	0.114	-1.466	0.026	-1.466	0.138
4.715	-0.65267	4.715	-0.21756	4.715	-1.01527	4.715	0		-1.465	0.035	-1.465	0.096	-1.465	0.054	-1.465	0.102
4.72	-0.43511	4.72	-0.21756	4.72	-0.79771	4.72	0		-1.464	0.007	-1.464	0.077	-1.464	-0.002	-1.464	-0.041
4.725	-0.43511	4.725	-0.21756	4.725	-0.61641	4.725	0		-1.463	-0.021	-1.463	0.003	-1.463	-0.002	-1.463	-0.095
4.73	-0.43511	4.73	-0.21756	4.73	-0.39885	4.73	0		-1.462	-0.049	-1.462	-0.09	-1.462	-0.002	-1.462	-0.095
4.735	-0.43511	4.735	-0.21756	4.735	-0.1813	4.735	0.21756		-1.461	-0.049	-1.461	-0.146	-1.461	0.054	-1.461	0.084
4.74	-0.65267	4.74	-0.21756	4.74	-0.1813	4.74	0.21756		-1.46	0.035	-1.46	-0.034	-1.46	0.054	-1.46	0.12
4.745	-0.65267	4.745	-0.21756	4.745	-0.1813	4.745	0		-1.459	0.035	-1.459	0.077	-1.459	-0.002	-1.459	0.12
4.75	-0.65267	4.75	-0.43511	4.75	-0.1813	4.75	0		-1.458	-0.021	-1.458	0.133	-1.458	-0.002	-1.458	0.209
4.755	-0.65267	4.755	-0.43511	4.755	-0.1813	4.755	-0.21756		-1.457	-0.105	-1.457	-0.016	-1.457	0.082	-1.457	0.138
4.76	-0.65267	4.76	-0.43511	4.76	-0.39885	4.76	-0.43511		-1.456	0.091	-1.456	-0.09	-1.456	-0.03	-1.456	0.013
4.765	-0.65267	4.765	-0.65267	4.765	-0.39885	4.765	-0.65267		-1.455	0.007	-1.455	-0.053	-1.455	-0.058	-1.455	-0.184
4.77	-0.65267	4.77	-0.65267	4.77	-0.39885	4.77	-0.87023		-1.454	-0.105	-1.454	-0.016	-1.454	-0.058	-1.454	-0.13
4.775	-0.65267	4.775	-0.65267	4.775	-0.61641	4.775	-1.05153		-1.453	0.007	-1.453	-0.053	-1.453	-0.002	-1.453	-0.112
4.78	-0.43511	4.78	-0.65267	4.78	-0.39885	4.78	-1.05153		-1.452	0.343	-1.452	0.003	-1.452	0.054	-1.452	0.048
4.785	-0.43511	4.785	-0.65267	4.785	-0.39885	4.785	-1.05153		-1.451	0.119	-1.451	0.096	-1.451	-0.002	-1.451	0.156
4.79	-0.43511	4.79	-0.43511	4.79	-0.39885	4.79	-1.05153		-1.45	-0.105	-1.45	0.133	-1.45	-0.03	-1.45	0.084
4.795	-0.43511	4.795	-0.43511	4.795	-0.1813	4.795	-0.87023		-1.449	0.063	-1.449	0.04	-1.449	-0.002	-1.449	-0.059
4.8	-0.43511	4.8	-0.43511	4.8	0	4.8	-0.65267		-1.448	0.035	-1.448	-0.09	-1.448	0.026	-1.448	-0.148
4.805	-0.65267	4.805	-0.43511	4.805	0	4.805	-0.65267		-1.447	-0.021	-1.447	-0.108	-1.447	-0.086	-1.447	-0.095
4.81	-0.65267	4.81	-0.21756	4.81	0	4.81	-0.43511		-1.446	-0.049	-1.446	-0.108	-1.446	-0.03	-1.446	-0.059
4.815	-0.65267	4.815	-0.43511	4.815	0	4.815	-0.21756		-1.445	-0.049	-1.445	-0.09	-1.445	0.11	-1.445	0.031
4.82	-0.65267	4.82	-0.43511	4.82	-0.1813	4.82	-0.21756		-1.444	0.119	-1.444	-0.016	-1.444	0.11	-1.444	0.12
4.825	-0.87023	4.825	-0.43511	4.825	-0.39885	4.825	-0.21756		-1.443	0.063	-1.443	0.114	-1.443	0.026	-1.443	0.156
4.83	-0.87023	4.83	-0.43511	4.83	-0.61641	4.83	-0.21756		-1.442	0.007	-1.442	0.096	-1.442	-0.058	-1.442	0.12
4.835	-0.87023	4.835	-0.65267	4.835	-0.79771	4.835	-0.21756		-1.441	-0.021	-1.441	0.022	-1.441	-0.002	-1.441	-0.023
4.84	-0.87023	4.84	-0.65267	4.84	-0.79771	4.84	-0.21756		-1.44	-0.077	-1.44	-0.09	-1.44	-0.002	-1.44	-0.13
4.845	-0.65267	4.845	-0.65267	4.845	-0.79771	4.845	-0.43511		-1.439	-0.049	-1.439	-0.071	-1.439	-0.03	-1.439	-0.202
4.85	-0.65267	4.85	-0.65267	4.85	-0.61641	4.85	-0.43511		-1.438	-0.105	-1.438	0.022	-1.438	0.026	-1.438	-0.095
4.855	-0.65267	4.855	-0.65267	4.855	-0.39885	4.855	-0.43511		-1.437	-0.021	-1.437	0.059	-1.437	-0.03	-1.437	-0.041
4.86	-0.65267	4.86	-0.65267	4.86	-0.39885	4.86	-0.43511		-1.436	0.007	-1.436	0.022	-1.436	0.11	-1.436	0.209
4.865	-0.43511	4.865	-0.65267	4.865	-0.1813	4.865	-0.43511		-1.435	0.091	-1.435	0.096	-1.435	0.054	-1.435	0.138
4.87	-0.43511	4.87	-0.65267	4.87	-0.1813	4.87	-0.43511		-1.434	-0.077	-1.434	0.077	-1.434	-0.058	-1.434	-0.023
4.875	-0.43511	4.875	-0.65267	4.875	0	4.875	-0.43511		-1.433	-0.049	-1.433	-0.034	-1.433	-0.03	-1.433	-0.095
4.88	-0.43511	4.88	-0.43511	4.88	-0.1813	4.88	-0.43511		-1.432	0.007	-1.432	-0.127	-1.432	0.054	-1.432	-0.202
4.885	-0.43511	4.885	-0.43511	4.885	-0.39885	4.885	-0.43511		-1.431	0.007	-1.431	-0.164	-1.431	-0.058	-1.431	-0.148
4.89	-0.43511	4.89	-0.43511	4.89	-0.39885	4.89	-0.43511		-1.43	-0.021	-1.43	-0.034	-1.43	-0.03	-1.43	-0.005
4.895	-0.43511	4.895	-0.43511	4.895	-0.61641	4.895	-0.43511		-1.429	0.007	-1.429	0.003	-1.429	0.082	-1.429	0.102
4.9	-0.65267	4.9	-0.43511	4.9	-0.79771	4.9	-0.43511		-1.428	0.091	-1.428	0.059	-1.428	0.11	-1.428	0.138
4.905	-0.65267	4.905	-0.43511	4.905	-1.01527	4.905	-0.21756		-1.427	0.175	-1.427	0.096	-1.427	0.082	-1.427	0.084
4.91	-0.65267	4.91	-0.43511	4.91	-0.79771	4.91	-0.21756		-1.426	0.007	-1.426	0.059	-1.426	-0.002	-1.426	0.066
4.915	-0.65267	4.915	-0.43511	4.915	-0.79771	4.915	-0.21756		-1.425	-0.021	-1.425	-0.016	-1.425	-0.058	-1.425	-0.077
4.92	-0.65267	4.92	-0.43511	4.92	-0.61641	4.92	-0.21756		-1.424	-0.049	-1.424	-0.127	-1.424	0.026	-1.424	-0.13
4.925	-0.65267	4.925	-0.43511	4.925	-0.61641	4.925	-0.43511		-1.423	0.119	-1.423	-0.071	-1.423	0.054	-1.423	-0.112
4.93	-0.43511	4.93	-0.21756	4.93	-0.39885	4.93	-0.43511		-1.422	-0.049	-1.422	0.04	-1.422	0.026	-1.422	0.013
4.935	-0.43511	4.935	-0.21756	4.935	-0.39885	4.935	-0.65267		-1.421	-0.021	-1.421	0.04	-1.421	0.026	-1.421	0.102
4.94	-0.43511	4.94	-0.21756	4.94	-0.39885	4.94	-0.65267		-1.42	0.091	-1.42	0.003	-1.42	-0.142	-1.42	0.191
4.945	-0.43511	4.945	-0.21756	4.945	-0.1813	4.945	-0.87023		-1.419	0.063	-1.419	0.022	-1.419	0.054	-1.419	0.12
4.95	-0.43511	4.95	-0.21756	4.95	-0.39885	4.95	-0.87023		-1.418	-0.049	-1.418	0.04	-1.418	0.026	-1.418	-0.023
4.955	-0.43511	4.955	-0.21756	4.955	-0.39885	4.955	-0.87023		-1.417	-0.077	-1.417	-0.034	-1.417	-0.142	-1.417	-0.166
4.96	-0.43511	4.96	-0.43511	4.96	-0.61641	4.96	-0.87023		-1.416	0.091	-1.416	-0.108	-1.416	-0.058	-1.416	-0.238
4.965	-0.43511	4.965	-0.43511	4.965	-0.61641	4.965	-0.65267		-1.415	0.035	-1.415	-0.108	-1.415	0.026	-1.415	-0.041
4.97	-0.43511	4.97	-0.65267	4.97	-0.79771	4.97	-0.43511		-1.414	-0.049	-1.414	0.003	-1.414	-0.058	-1.414	0.048
4.975	-0.65267	4.975	-0.65267	4.975	-0.79771	4.975	-0.43511		-1.413	0.035	-1.413	0.077	-1.413	-0.058	-1.413	0.013
4.98	-0.65267	4.98	-0.65267	4.98	-0.79771	4.98	-0.21756		-1.412	0.063	-1.412	0.059	-1.412	0.026	-1.412	0.048
4.985	-0.65267	4.985	-0.87023	4.985	-0.79771	4.985	-0.21756		-1.411	0.035	-1.411	0.04	-1.411	0.026	-1.411	0.084
4.99	-0.65267	4.99	-0.87023	4.99	-0.61641	4.99	0		-1.41	-0.077	-1.41	0.04	-1.41	-0.03	-1.41	-0.095
4.995	-0.87023	4.995	-0.87023	4.995	-0.61641	4.995	0		-1.409	0.007	-1.409	-0.034	-1.409	-0.114	-1.409	-0.184
5	-0.87023	5	-0.65267	5	-0.39885	5	0		-1.408	-0.021	-1.408	-0.127	-1.408	0.026	-1.408	-0.13
5.005	-0.87023	5.005	-0.65267	5.005	-0.39885	5.005	0		-1.407	0.007	-1.407	-0.127	-1.407	-0.002	-1.407	-0.077
5.01	-0.87023	5.01	-0.65267	5.01	-0.39885	5.01	0		-1.406	0.007	-1.406	0.04	-1.406	-0.002	-1.406	-0.005
5.015	-0.65267	5.015	-0.43511	5.015	-0.39885	5.015	-0.21756		-1.405	0.007	-1.405	0.077	-1.405	0.026	-1.405	0.102
5.02	-0.65267	5.02	-0.43511	5.02	-0.39885	5.02	-0.21756		-1.404	0.007	-1.404	0.059	-1.404	0.082	-1.404	0.191
5.025	-0.43511	5.025	-0.21756	5.025	-0.39885	5.025	-0.21756		-1.403	-0.049	-1.403	-0.053	-1.403	0.026	-1.403	0.156
5.03	-0.43511	5.03	-0.21756	5.03	-0.61641	5.03	-0.43511		-1.402	-0.021	-1.402	-0.053	-1.402	-0.058	-1.402	-0.13
5.035	-0.43511	5.035	-0.21756	5.035	-0.61641	5.035	-0.43511		-1.401	-0.049	-1.401	-0.09	-1.401	-0.058	-1.401	-0.291
5.04	-0.43511	5.04	-0.21756	5.04	-0.61641	5.04	-0.43511		-1.4	-0.077	-1.4	-0.127	-1.4	-0.058	-1.4	-0.166
5.045	-0.43511	5.045	-0.43511	5.045	-0.39885	5.045	-0.43511		-1.399	0.007	-1.399	-0.09	-1.399	0.11	-1.399	0.013
5.05	-0.43511	5.05	-0.43511	5.05	-0.39885	5.05	-0.43511		-1.398	0.035	-1.398	0.096	-1.398	0.026	-1.398	0.066
5.055	-0.21756	5.055	-0.65267	5.055	-0.39885	5.055	-0.43511		-1.397	-0.049	-1.397	0.189	-1.397	0.054	-1.397	0.12
5.06	-0.21756	5.06	-0.65267	5.06	-0.39885	5.06	-0.65267		-1.396	-0.021	-1.396	0.059	-1.396	-0.002	-1.396	-0.005
5.065	-0.21756	5.065	-0.65267	5.065	-0.39885	5.065	-0.65267		-1.395	0.091	-1.395	-0.016	-1.395	0.138	-1.395	-0.077
5.07	-0.43511	5.07	-0.87023	5.07	-0.61641	5.07	-0.65267		-1.394	-0.049	-1.394	-0.016	-1.394	-0.002	-1.394	-0.112
5.075	-0.43511	5.075	-0.87023	5.075	-0.79771	5.075	-0.65267		-1.393	-0.077	-1.393	-0.053	-1.393	-0.002	-1.393	-0.095
5.08	-0.65267	5.08	-0.87023	5.08	-0.79771	5.08	-0.65267		-1.392	-0.021	-1.392	-0.09	-1.392	-0.002	-1.392	-0.112
5.085	-0.65267	5.085	-0.65267	5.085	-1.01527	5.085	-0.65267		-1.391	0.035	-1.391	-0.016	-1.391	0.026	-1.391	-0.059
5.09	-0.65267	5.09	-0.65267	5.09	-1.01527	5.09	-0.43511		-1.39	-0.105	-1.39	0.133	-1.39	0.11	-1.39	0.156
5.095	-0.87023	5.095	-0.65267	5.095	-1.01527	5.095	-0.21756		-1.389	-0.077	-1.389	0.077	-1.389	0.026	-1.389	0.209
5.1	-0.87023	5.1	-0.65267	5.1	-1.01527	5.1	0		-1.388	0.063	-1.388	0.003	-1.388	-0.058	-1.388	0.066
5.105	-0.87023	5.105	-0.43511	5.105	-0.79771	5.105	0		-1.387	-0.021	-1.387	-0.016	-1.387	0.054	-1.387	0.013
5.11	-1.08779	5.11	-0.43511	5.11	-0.61641	5.11	0.21756		-1.386	0.035	-1.386	-0.09	-1.386	0.026	-1.386	-0.095
5.115	-1.08779	5.115	-0.21756	5.115	-0.39885	5.115	0.21756		-1.385	-0.049	-1.385	-0.127	-1.385	-0.058	-1.385	-0.166
5.12	-1.08779	5.12	-0.21756	5.12	-0.1813	5.12	0.21756		-1.384	0.007	-1.384	-0.09	-1.384	-0.03	-1.384	-0.041
5.125	-1.08779	5.125	-0.21756	5.125	-0.1813	5.125	0.21756		-1.383	0.035	-1.383	0.04	-1.383	-0.03	-1.383	0.209
5.13	-0.87023	5.13	-0.21756	5.13	-0.1813	5.13	0		-1.382	-0.049	-1.382	0.133	-1.382	0.11	-1.382	0.37
5.135	-0.87023	5.135	-0.43511	5.135	-0.1813	5.135	-0.21756		-1.381	0.007	-1.381	0.17	-1.381	-0.002	-1.381	0.102
5.14	-0.87023	5.14	-0.65267	5.14	-0.1813	5.14	-0.43511		-1.38	0.007	-1.38	0.04	-1.38	-0.03	-1.38	-0.005
5.145	-0.65267	5.145	-0.65267	5.145	-0.1813	5.145	-0.43511		-1.379	0.035	-1.379	-0.09	-1.379	-0.002	-1.379	-0.005
5.15	-0.65267	5.15	-0.87023	5.15	-0.1813	5.15	-0.65267		-1.378	-0.161	-1.378	-0.201	-1.378	0.026	-1.378	-0.077
5.155	-0.65267	5.155	-0.87023	5.155	-0.1813	5.155	-0.65267		-1.377	-0.049	-1.377	-0.071	-1.377	-0.058	-1.377	-0.112
5.16	-0.65267	5.16	-0.87023	5.16	-0.39885	5.16	-0.65267		-1.376	0.007	-1.376	-0.071	-1.376	-0.03	-1.376	-0.023
5.165	-0.65267	5.165	-0.87023	5.165	-0.39885	5.165	-0.65267		-1.375	0.007	-1.375	-0.053	-1.375	0.082	-1.375	0.102
5.17	-0.87023	5.17	-0.87023	5.17	-0.61641	5.17	-0.43511		-1.374	0.091	-1.374	0.04	-1.374	0.11	-1.374	0.102
5.175	-0.87023	5.175	-0.87023	5.175	-0.61641	5.175	-0.43511		-1.373	-0.021	-1.373	0.096	-1.373	0.054	-1.373	0.102
5.18	-0.87023	5.18	-0.87023	5.18	-0.61641	5.18	-0.21756		-1.372	-0.049	-1.372	-0.034	-1.372	0.026	-1.372	0.048
5.185	-0.87023	5.185	-0.65267	5.185	-0.61641	5.185	-0.21756		-1.371	0.007	-1.371	-0.127	-1.371	0.082	-1.371	-0.112
5.19	-0.87023	5.19	-0.65267	5.19	-0.39885	5.19	0		-1.37	0.007	-1.37	-0.108	-1.37	-0.086	-1.37	-0.255
5.195	-0.87023	5.195	-0.65267	5.195	-0.39885	5.195	-0.21756		-1.369	-0.077	-1.369	-0.09	-1.369	-0.03	-1.369	-0.184
5.2	-0.87023	5.2	-0.65267	5.2	-0.1813	5.2	-0.21756		-1.368	-0.077	-1.368	-0.09	-1.368	-0.002	-1.368	0.066
5.205	-0.65267	5.205	-0.43511	5.205	-0.1813	5.205	-0.43511		-1.367	0.063	-1.367	-0.053	-1.367	0.054	-1.367	0.12
5.21	-0.65267	5.21	-0.43511	5.21	-0.1813	5.21	-0.65267		-1.366	0.119	-1.366	0.114	-1.366	0.054	-1.366	0.156
5.215	-0.65267	5.215	-0.65267	5.215	-0.39885	5.215	-0.87023		-1.365	0.091	-1.365	0.151	-1.365	0.082	-1.365	0.084
5.22	-0.43511	5.22	-0.65267	5.22	-0.39885	5.22	-0.87023		-1.364	0.007	-1.364	0.022	-1.364	-0.058	-1.364	-0.059
5.225	-0.21756	5.225	-0.65267	5.225	-0.61641	5.225	-1.05153		-1.363	0.007	-1.363	-0.183	-1.363	-0.002	-1.363	-0.13
5.23	-0.21756	5.23	-0.65267	5.23	-0.79771	5.23	-1.26908		-1.362	0.007	-1.362	-0.146	-1.362	0.054	-1.362	-0.112
5.235	0	5.235	-0.87023	5.235	-0.79771	5.235	-1.26908		-1.361	-0.077	-1.361	-0.034	-1.361	-0.002	-1.361	0.066
5.24	0	5.24	-0.87023	5.24	-1.01527	5.24	-1.05153		-1.36	0.063	-1.36	0.059	-1.36	-0.002	-1.36	0.066
5.245	-0.21756	5.245	-0.87023	5.245	-1.01527	5.245	-1.05153		-1.359	0.035	-1.359	0.022	-1.359	-0.03	-1.359	0.066
5.25	-0.21756	5.25	-0.87023	5.25	-1.01527	5.25	-0.87023		-1.358	0.091	-1.358	0.04	-1.358	0.306	-1.358	0.173
5.255	-0.43511	5.255	-0.87023	5.255	-1.01527	5.255	-0.87023		-1.357	-0.077	-1.357	0.003	-1.357	0.026	-1.357	0.156
5.26	-0.65267	5.26	-0.87023	5.26	-0.79771	5.26	-0.65267		-1.356	-0.049	-1.356	-0.034	-1.356	-0.03	-1.356	-0.112
5.265	-0.65267	5.265	-0.65267	5.265	-0.61641	5.265	-0.65267		-1.355	0.007	-1.355	-0.127	-1.355	-0.002	-1.355	-0.148
5.27	-0.87023	5.27	-0.65267	5.27	-0.61641	5.27	-0.43511		-1.354	0.007	-1.354	-0.09	-1.354	-0.002	-1.354	-0.112
5.275	-0.87023	5.275	-0.65267	5.275	-0.39885	5.275	-0.43511		-1.353	0.343	-1.353	0.022	-1.353	0.026	-1.353	-0.112
5.28	-0.87023	5.28	-0.43511	5.28	-0.39885	5.28	-0.43511		-1.352	-0.133	-1.352	0.04	-1.352	-0.002	-1.352	0.048
5.285	-0.87023	5.285	-0.43511	5.285	-0.39885	5.285	-0.65267		-1.351	0.035	-1.351	0.059	-1.351	-0.002	-1.351	0.209
5.29	-0.87023	5.29	-0.43511	5.29	-0.39885	5.29	-0.87023		-1.35	0.035	-1.35	0.04	-1.35	0.054	-1.35	0.156
5.295	-0.65267	5.295	-0.43511	5.295	-0.39885	5.295	-0.87023		-1.349	0.035	-1.349	0.059	-1.349	0.026	-1.349	-0.059
5.3	-0.65267	5.3	-0.65267	5.3	-0.39885	5.3	-1.05153		-1.348	-0.077	-1.348	-0.016	-1.348	-0.058	-1.348	-0.112
5.305	-0.43511	5.305	-0.65267	5.305	-0.61641	5.305	-1.26908		-1.347	0.007	-1.347	-0.238	-1.347	-0.058	-1.347	-0.041
5.31	-0.43511	5.31	-0.87023	5.31	-0.61641	5.31	-1.26908		-1.346	0.007	-1.346	-0.201	-1.346	-0.226	-1.346	-0.041
5.315	-0.43511	5.315	-0.87023	5.315	-0.61641	5.315	-1.26908		-1.345	-0.077	-1.345	-0.09	-1.345	0.11	-1.345	0.048
5.32	-0.43511	5.32	-0.87023	5.32	-0.79771	5.32	-1.26908		-1.344	0.007	-1.344	0.04	-1.344	0.026	-1.344	0.156
5.325	-0.43511	5.325	-0.87023	5.325	-0.61641	5.325	-1.05153		-1.343	-0.049	-1.343	0.04	-1.343	0.026	-1.343	0.156
5.33	-0.43511	5.33	-0.87023	5.33	-0.61641	5.33	-1.05153		-1.342	0.035	-1.342	-0.016	-1.342	0.054	-1.342	0.084
5.335	-0.65267	5.335	-0.65267	5.335	-0.61641	5.335	-1.05153		-1.341	0.063	-1.341	0.022	-1.341	0.082	-1.341	-0.059
5.34	-0.65267	5.34	-0.65267	5.34	-0.61641	5.34	-0.87023		-1.34	-0.133	-1.34	-0.09	-1.34	-0.03	-1.34	-0.077
5.345	-0.87023	5.345	-0.65267	5.345	-0.39885	5.345	-0.87023		-1.339	-0.021	-1.339	-0.127	-1.339	-0.086	-1.339	-0.184
5.35	-0.87023	5.35	-0.43511	5.35	-0.39885	5.35	-0.87023		-1.338	0.035	-1.338	-0.071	-1.338	-0.058	-1.338	-0.202
5.355	-0.87023	5.355	-0.65267	5.355	-0.39885	5.355	-0.87023		-1.337	0.007	-1.337	0.04	-1.337	0.026	-1.337	-0.041
5.36	-0.87023	5.36	-0.65267	5.36	-0.39885	5.36	-0.87023		-1.336	-0.105	-1.336	0.096	-1.336	0.11	-1.336	0.209
5.365	-0.87023	5.365	-0.65267	5.365	-0.39885	5.365	-0.87023		-1.335	0.035	-1.335	0.022	-1.335	0.026	-1.335	0.102
5.37	-0.87023	5.37	-0.65267	5.37	-0.61641	5.37	-0.87023		-1.334	0.063	-1.334	0.04	-1.334	-0.002	-1.334	-0.041
5.375	-0.87023	5.375	-0.87023	5.375	-0.61641	5.375	-0.87023		-1.333	-0.021	-1.333	0.022	-1.333	-0.002	-1.333	-0.095
5.38	-0.87023	5.38	-0.87023	5.38	-0.61641	5.38	-0.87023		-1.332	-0.077	-1.332	-0.09	-1.332	-0.058	-1.332	-0.202
5.385	-0.65267	5.385	-0.87023	5.385	-0.61641	5.385	-0.87023		-1.331	-0.077	-1.331	-0.164	-1.331	-0.058	-1.331	-0.202
5.39	-0.65267	5.39	-0.87023	5.39	-0.61641	5.39	-1.05153		-1.33	0.119	-1.33	-0.108	-1.33	-0.03	-1.33	-0.005
5.395	-0.65267	5.395	-0.87023	5.395	-0.61641	5.395	-1.05153		-1.329	0.007	-1.329	0.04	-1.329	0.082	-1.329	0.209
5.4	-0.65267	5.4	-0.87023	5.4	-0.39885	5.4	-1.05153		-1.328	0.035	-1.328	0.114	-1.328	0.054	-1.328	0.227
5.405	-0.65267	5.405	-0.65267	5.405	-0.39885	5.405	-1.05153		-1.327	0.007	-1.327	0.114	-1.327	-0.002	-1.327	0.084
5.41	-0.87023	5.41	-0.65267	5.41	-0.39885	5.41	-0.87023		-1.326	0.091	-1.326	-0.016	-1.326	-0.03	-1.326	0.048
5.415	-0.87023	5.415	-0.65267	5.415	-0.39885	5.415	-0.87023		-1.325	0.035	-1.325	-0.108	-1.325	-0.002	-1.325	-0.041
5.42	-0.87023	5.42	-0.43511	5.42	-0.39885	5.42	-0.65267		-1.324	-0.077	-1.324	-0.127	-1.324	-0.002	-1.324	-0.13
5.425	-1.08779	5.425	-0.43511	5.425	-0.61641	5.425	-0.65267		-1.323	0.007	-1.323	-0.09	-1.323	-0.058	-1.323	-0.202
5.43	-1.08779	5.43	-0.21756	5.43	-0.61641	5.43	-0.65267		-1.322	0.007	-1.322	-0.071	-1.322	-0.058	-1.322	-0.005
5.435	-1.08779	5.435	-0.21756	5.435	-0.79771	5.435	-0.65267		-1.321	0.035	-1.321	0.04	-1.321	0.11	-1.321	0.138
5.44	-1.08779	5.44	-0.21756	5.44	-0.79771	5.44	-0.65267		-1.32	-0.021	-1.32	0.096	-1.32	0.054	-1.32	0.156
5.445	-1.08779	5.445	-0.43511	5.445	-1.01527	5.445	-0.65267		-1.319	0.007	-1.319	0.077	-1.319	0.026	-1.319	0.12
5.45	-1.08779	5.45	-0.43511	5.45	-1.01527	5.45	-0.87023		-1.318	0.063	-1.318	-0.034	-1.318	0.026	-1.318	-0.041
5.455	-0.87023	5.455	-0.65267	5.455	-1.01527	5.455	-0.87023		-1.317	-0.049	-1.317	-0.164	-1.317	-0.03	-1.317	-0.166
5.46	-0.87023	5.46	-0.87023	5.46	-1.23282	5.46	-0.87023		-1.316	-0.049	-1.316	-0.183	-1.316	-0.03	-1.316	-0.184
5.465	-0.87023	5.465	-0.87023	5.465	-1.23282	5.465	-0.87023		-1.315	-0.049	-1.315	-0.22	-1.315	0.026	-1.315	-0.023
5.47	-0.65267	5.47	-0.87023	5.47	-1.23282	5.47	-0.87023		-1.314	0.035	-1.314	-0.127	-1.314	0.026	-1.314	0.084
5.475	-0.65267	5.475	-0.65267	5.475	-1.01527	5.475	-0.87023		-1.313	0.035	-1.313	0.059	-1.313	0.054	-1.313	0.066
5.48	-0.65267	5.48	-0.65267	5.48	-1.01527	5.48	-0.87023		-1.312	-0.021	-1.312	0.114	-1.312	0.054	-1.312	0.084
5.485	-0.65267	5.485	-0.65267	5.485	-1.01527	5.485	-0.87023		-1.311	-0.021	-1.311	0.04	-1.311	0.054	-1.311	0.013
5.49	-0.65267	5.49	-0.43511	5.49	-1.01527	5.49	-0.87023		-1.31	-0.021	-1.31	-0.09	-1.31	-0.03	-1.31	-0.095
5.495	-0.65267	5.495	-0.43511	5.495	-0.79771	5.495	-0.87023		-1.309	0.091	-1.309	-0.09	-1.309	-0.002	-1.309	-0.166
5.5	-0.65267	5.5	-0.43511	5.5	-0.79771	5.5	-0.87023		-1.308	-0.077	-1.308	-0.09	-1.308	0.026	-1.308	-0.059
5.505	-0.65267	5.505	-0.65267	5.505	-0.79771	5.505	-1.05153		-1.307	-0.077	-1.307	-0.09	-1.307	0.026	-1.307	-0.041
5.51	-0.87023	5.51	-0.65267	5.51	-0.79771	5.51	-1.05153		-1.306	0.091	-1.306	-0.09	-1.306	-0.002	-1.306	-0.041
5.515	-0.87023	5.515	-0.65267	5.515	-0.79771	5.515	-0.87023		-1.305	0.091	-1.305	0.04	-1.305	0.054	-1.305	0.138
5.52	-0.87023	5.52	-0.65267	5.52	-0.79771	5.52	-0.87023		-1.304	0.035	-1.304	0.077	-1.304	0.11	-1.304	0.209
5.525	-1.08779	5.525	-0.87023	5.525	-0.79771	5.525	-0.87023		-1.303	-0.049	-1.303	0.059	-1.303	0.054	-1.303	0.102
5.53	-1.08779	5.53	-0.87023	5.53	-1.01527	5.53	-0.87023		-1.302	0.035	-1.302	-0.09	-1.302	-0.058	-1.302	-0.166
5.535	-1.08779	5.535	-0.87023	5.535	-1.01527	5.535	-0.87023		-1.301	0.007	-1.301	-0.164	-1.301	-0.086	-1.301	-0.184
5.54	-1.08779	5.54	-0.87023	5.54	-1.01527	5.54	-0.87023		-1.3	-0.133	-1.3	-0.09	-1.3	0.054	-1.3	-0.112
5.545	-1.08779	5.545	-0.87023	5.545	-1.01527	5.545	-0.87023		-1.299	-0.021	-1.299	-0.09	-1.299	0.082	-1.299	0.013
5.55	-0.87023	5.55	-0.87023	5.55	-0.79771	5.55	-0.65267		-1.298	0.063	-1.298	-0.016	-1.298	-0.002	-1.298	0.173
5.555	-0.87023	5.555	-0.87023	5.555	-0.79771	5.555	-0.65267		-1.297	0.091	-1.297	0.059	-1.297	-0.002	-1.297	0.12
5.56	-0.65267	5.56	-0.65267	5.56	-0.79771	5.56	-0.65267		-1.296	-0.049	-1.296	0.077	-1.296	-0.002	-1.296	0.048
5.565	-0.65267	5.565	-0.65267	5.565	-0.79771	5.565	-0.65267		-1.295	0.007	-1.295	-0.09	-1.295	0.026	-1.295	-0.095
5.57	-0.65267	5.57	-0.65267	5.57	-0.79771	5.57	-0.65267		-1.294	-0.021	-1.294	-0.183	-1.294	-0.058	-1.294	-0.112
5.575	-0.65267	5.575	-0.65267	5.575	-1.01527	5.575	-0.87023		-1.293	0.035	-1.293	-0.183	-1.293	-0.03	-1.293	-0.077
5.58	-0.65267	5.58	-0.65267	5.58	-1.01527	5.58	-0.87023		-1.292	-0.077	-1.292	-0.108	-1.292	0.026	-1.292	-0.059
5.585	-0.65267	5.585	-0.65267	5.585	-1.01527	5.585	-1.05153		-1.291	-0.189	-1.291	-0.09	-1.291	0.026	-1.291	0.066
5.59	-0.87023	5.59	-0.65267	5.59	-1.01527	5.59	-1.05153		-1.29	0.035	-1.29	0.022	-1.29	-0.002	-1.29	0.102
5.595	-1.08779	5.595	-0.65267	5.595	-1.01527	5.595	-1.26908		-1.289	0.035	-1.289	0.059	-1.289	-0.03	-1.289	0.138
5.6	-1.08779	5.6	-0.65267	5.6	-1.01527	5.6	-1.26908		-1.288	0.035	-1.288	0.114	-1.288	0.082	-1.288	0.156
5.605	-1.08779	5.605	-0.65267	5.605	-0.79771	5.605	-1.26908		-1.287	-0.021	-1.287	-0.053	-1.287	0.026	-1.287	-0.005
5.61	-1.08779	5.61	-0.65267	5.61	-0.61641	5.61	-1.26908		-1.286	-0.021	-1.286	-0.201	-1.286	-0.03	-1.286	-0.13
5.615	-1.08779	5.615	-0.65267	5.615	-0.61641	5.615	-1.05153		-1.285	-0.021	-1.285	-0.238	-1.285	-0.058	-1.285	-0.22
5.62	-1.08779	5.62	-0.65267	5.62	-0.39885	5.62	-0.87023		-1.284	0.035	-1.284	-0.053	-1.284	0.026	-1.284	-0.023
5.625	-1.08779	5.625	-0.65267	5.625	-0.39885	5.625	-0.87023		-1.283	-0.049	-1.283	0.04	-1.283	0.054	-1.283	0.191
5.63	-0.87023	5.63	-0.87023	5.63	-0.39885	5.63	-0.65267		-1.282	0.035	-1.282	0.077	-1.282	0.054	-1.282	0.245
5.635	-0.87023	5.635	-0.87023	5.635	-0.39885	5.635	-0.43511		-1.281	0.007	-1.281	0.133	-1.281	-0.002	-1.281	0.048
5.64	-0.87023	5.64	-0.87023	5.64	-0.61641	5.64	-0.43511		-1.28	0.035	-1.28	0.096	-1.28	-0.002	-1.28	-0.041
5.645	-0.87023	5.645	-0.87023	5.645	-0.61641	5.645	-0.43511		-1.279	-0.077	-1.279	-0.071	-1.279	-0.002	-1.279	-0.041
5.65	-0.87023	5.65	-0.87023	5.65	-0.79771	5.65	-0.65267		-1.278	-0.105	-1.278	-0.146	-1.278	-0.002	-1.278	-0.13
5.655	-0.87023	5.655	-0.87023	5.655	-0.79771	5.655	-0.65267		-1.277	0.063	-1.277	-0.22	-1.277	-0.058	-1.277	-0.13
5.66	-1.08779	5.66	-0.87023	5.66	-1.01527	5.66	-0.87023		-1.276	0.091	-1.276	-0.09	-1.276	-0.058	-1.276	-0.005
5.665	-1.08779	5.665	-0.87023	5.665	-1.01527	5.665	-0.87023		-1.275	-0.077	-1.275	0.04	-1.275	0.082	-1.275	0.138
5.67	-1.08779	5.67	-0.87023	5.67	-0.79771	5.67	-1.05153		-1.274	0.063	-1.274	0.022	-1.274	-0.03	-1.274	0.102
5.675	-1.08779	5.675	-0.65267	5.675	-0.61641	5.675	-0.87023		-1.273	0.063	-1.273	0.059	-1.273	-0.03	-1.273	0.102
5.68	-1.08779	5.68	-0.65267	5.68	-0.39885	5.68	-0.65267		-1.272	0.063	-1.272	0.096	-1.272	-0.058	-1.272	0.084
5.685	-1.08779	5.685	-0.65267	5.685	-0.39885	5.685	-0.43511		-1.271	-0.105	-1.271	-0.016	-1.271	0.026	-1.271	-0.023
5.69	-1.08779	5.69	-0.65267	5.69	-0.1813	5.69	0		-1.27	-0.077	-1.27	-0.201	-1.27	-0.002	-1.27	-0.255
5.695	-1.08779	5.695	-0.65267	5.695	0	5.695	0.21756		-1.269	0.063	-1.269	-0.22	-1.269	-0.086	-1.269	-0.112
5.7	-0.87023	5.7	-0.65267	5.7	0	5.7	0.21756		-1.268	0.007	-1.268	-0.071	-1.268	0.026	-1.268	0.102
5.705	-0.87023	5.705	-0.65267	5.705	0	5.705	0		-1.267	0.007	-1.267	0.077	-1.267	0.082	-1.267	0.156
5.71	-0.87023	5.71	-0.65267	5.71	0	5.71	-0.21756		-1.266	0.231	-1.266	0.17	-1.266	0.054	-1.266	0.156
5.715	-1.08779	5.715	-0.65267	5.715	-0.1813	5.715	-0.43511		-1.265	0.119	-1.265	0.114	-1.265	-0.03	-1.265	0.066
5.72	-1.08779	5.72	-0.65267	5.72	-0.61641	5.72	-0.65267		-1.264	0.007	-1.264	-0.016	-1.264	-0.058	-1.264	-0.112
5.725	-1.08779	5.725	-0.65267	5.725	-0.79771	5.725	-1.05153		-1.263	-0.049	-1.263	-0.127	-1.263	-0.002	-1.263	-0.13
5.73	-1.30534	5.73	-0.87023	5.73	-1.01527	5.73	-1.26908		-1.262	-0.077	-1.262	-0.22	-1.262	-0.002	-1.262	-0.095
5.735	-1.30534	5.735	-0.87023	5.735	-1.01527	5.735	-1.26908		-1.261	-0.049	-1.261	-0.183	-1.261	-0.002	-1.261	0.066
5.74	-1.08779	5.74	-1.08779	5.74	-1.01527	5.74	-1.48664		-1.26	0.091	-1.26	-0.053	-1.26	0.026	-1.26	0.048
5.745	-1.08779	5.745	-1.08779	5.745	-1.01527	5.745	-1.26908		-1.259	-0.021	-1.259	0.096	-1.259	0.054	-1.259	0.031
5.75	-1.08779	5.75	-1.08779	5.75	-1.01527	5.75	-1.26908		-1.258	-0.021	-1.258	0.096	-1.258	0.082	-1.258	0.12
5.755	-0.87023	5.755	-1.08779	5.755	-0.79771	5.755	-1.05153		-1.257	-0.049	-1.257	-0.053	-1.257	-0.058	-1.257	0.138
5.76	-0.87023	5.76	-1.08779	5.76	-0.61641	5.76	-1.05153		-1.256	-0.049	-1.256	-0.09	-1.256	-0.03	-1.256	-0.095
5.765	-0.87023	5.765	-0.87023	5.765	-0.39885	5.765	-0.87023		-1.255	-0.049	-1.255	-0.09	-1.255	-0.03	-1.255	-0.166
5.77	-0.87023	5.77	-0.87023	5.77	-0.39885	5.77	-0.65267		-1.254	-0.077	-1.254	-0.183	-1.254	0.026	-1.254	-0.13
5.775	-0.65267	5.775	-0.87023	5.775	-0.1813	5.775	-0.65267		-1.253	0.091	-1.253	-0.201	-1.253	0.026	-1.253	-0.095
5.78	-0.65267	5.78	-0.65267	5.78	-0.1813	5.78	-0.43511		-1.252	0.035	-1.252	-0.053	-1.252	-0.002	-1.252	0.031
5.785	-0.65267	5.785	-0.65267	5.785	-0.1813	5.785	-0.43511		-1.251	-0.021	-1.251	0.189	-1.251	0.026	-1.251	0.191
5.79	-0.65267	5.79	-0.65267	5.79	-0.1813	5.79	-0.65267		-1.25	-0.021	-1.25	0.114	-1.25	0.138	-1.25	0.138
5.795	-0.65267	5.795	-0.65267	5.795	-0.39885	5.795	-0.65267		-1.249	0.091	-1.249	-0.016	-1.249	-0.03	-1.249	-0.077
5.8	-0.65267	5.8	-0.87023	5.8	-0.39885	5.8	-0.87023		-1.248	0.035	-1.248	-0.09	-1.248	-0.086	-1.248	-0.166
5.805	-0.87023	5.805	-0.87023	5.805	-0.39885	5.805	-0.87023		-1.247	-0.105	-1.247	-0.183	-1.247	0.026	-1.247	-0.095
5.81	-0.87023	5.81	-0.87023	5.81	-0.61641	5.81	-1.05153		-1.246	-0.105	-1.246	-0.22	-1.246	0.054	-1.246	-0.041
5.815	-0.87023	5.815	-0.87023	5.815	-0.61641	5.815	-1.26908		-1.245	-0.021	-1.245	-0.127	-1.245	-0.002	-1.245	0.031
5.82	-0.87023	5.82	-0.87023	5.82	-0.61641	5.82	-1.26908		-1.244	0.091	-1.244	0.059	-1.244	0.026	-1.244	0.066
5.825	-0.87023	5.825	-0.87023	5.825	-0.61641	5.825	-1.26908		-1.243	0.035	-1.243	0.189	-1.243	-0.03	-1.243	0.138
5.83	-0.87023	5.83	-0.87023	5.83	-0.79771	5.83	-1.26908		-1.242	-0.021	-1.242	0.059	-1.242	0.054	-1.242	0.102
5.835	-0.87023	5.835	-0.87023	5.835	-0.79771	5.835	-1.05153		-1.241	0.091	-1.241	-0.034	-1.241	-0.002	-1.241	-0.005
5.84	-0.87023	5.84	-0.87023	5.84	-1.01527	5.84	-1.05153		-1.24	-0.105	-1.24	-0.09	-1.24	-0.058	-1.24	-0.112
5.845	-0.87023	5.845	-0.65267	5.845	-0.79771	5.845	-0.87023		-1.239	-0.077	-1.239	-0.108	-1.239	-0.058	-1.239	-0.184
5.85	-0.87023	5.85	-0.65267	5.85	-0.79771	5.85	-0.65267		-1.238	0.007	-1.238	-0.127	-1.238	0.026	-1.238	-0.148
5.855	-0.87023	5.855	-0.65267	5.855	-0.79771	5.855	-0.43511		-1.237	0.035	-1.237	-0.071	-1.237	0.054	-1.237	0.031
5.86	-0.87023	5.86	-0.43511	5.86	-0.61641	5.86	-0.21756		-1.236	0.063	-1.236	0.04	-1.236	0.054	-1.236	0.173
5.865	-0.87023	5.865	-0.43511	5.865	-0.61641	5.865	-0.21756		-1.235	-0.021	-1.235	0.189	-1.235	-0.114	-1.235	0.12
5.87	-0.87023	5.87	-0.43511	5.87	-0.39885	5.87	0		-1.234	0.035	-1.234	0.096	-1.234	-0.002	-1.234	0.031
5.875	-0.87023	5.875	-0.43511	5.875	-0.39885	5.875	0		-1.233	-0.021	-1.233	-0.071	-1.233	0.026	-1.233	-0.112
5.88	-0.65267	5.88	-0.21756	5.88	-0.1813	5.88	0		-1.232	0.035	-1.232	-0.201	-1.232	-0.086	-1.232	-0.202
5.885	-0.65267	5.885	-0.43511	5.885	0	5.885	0		-1.231	-0.077	-1.231	-0.257	-1.231	-0.086	-1.231	-0.112
5.89	-0.65267	5.89	-0.43511	5.89	0	5.89	-0.21756		-1.23	-0.021	-1.23	-0.108	-1.23	0.054	-1.23	0.048
5.895	-0.43511	5.895	-0.43511	5.895	0	5.895	-0.21756		-1.229	-0.217	-1.229	-0.034	-1.229	0.054	-1.229	0.12
5.9	-0.43511	5.9	-0.43511	5.9	-0.1813	5.9	-0.43511		-1.228	0.119	-1.228	0.077	-1.228	-0.002	-1.228	0.084
5.905	-0.65267	5.905	-0.65267	5.905	-0.1813	5.905	-0.65267		-1.227	0.035	-1.227	0.189	-1.227	-0.058	-1.227	0.048
5.91	-0.65267	5.91	-0.65267	5.91	-0.39885	5.91	-0.65267		-1.226	-0.077	-1.226	0.096	-1.226	0.054	-1.226	0.084
5.915	-0.65267	5.915	-0.65267	5.915	-0.61641	5.915	-0.65267		-1.225	0.035	-1.225	-0.146	-1.225	-0.03	-1.225	-0.041
5.92	-0.65267	5.92	-0.65267	5.92	-0.79771	5.92	-0.65267		-1.224	-0.021	-1.224	-0.257	-1.224	-0.058	-1.224	-0.166
5.925	-0.65267	5.925	-0.65267	5.925	-1.01527	5.925	-0.65267		-1.223	0.063	-1.223	-0.108	-1.223	-0.03	-1.223	-0.13
5.93	-0.65267	5.93	-0.65267	5.93	-1.01527	5.93	-0.65267		-1.222	-0.105	-1.222	-0.016	-1.222	0.026	-1.222	0.013
5.935	-0.87023	5.935	-0.43511	5.935	-1.01527	5.935	-0.65267		-1.221	0.035	-1.221	-0.034	-1.221	0.026	-1.221	0.102
5.94	-0.87023	5.94	-0.43511	5.94	-1.01527	5.94	-0.65267		-1.22	0.147	-1.22	0.059	-1.22	-0.03	-1.22	0.191
5.945	-0.87023	5.945	-0.43511	5.945	-0.79771	5.945	-0.87023		-1.219	0.035	-1.219	0.077	-1.219	-0.03	-1.219	0.102
5.95	-0.87023	5.95	-0.21756	5.95	-0.79771	5.95	-0.87023		-1.218	-0.105	-1.218	-0.016	-1.218	0.026	-1.218	0.031
5.955	-0.87023	5.955	-0.21756	5.955	-0.61641	5.955	-1.05153		-1.217	0.035	-1.217	-0.146	-1.217	0.054	-1.217	-0.059
5.96	-0.65267	5.96	-0.21756	5.96	-0.39885	5.96	-1.05153		-1.216	0.091	-1.216	-0.201	-1.216	-0.058	-1.216	-0.112
5.965	-0.65267	5.965	-0.21756	5.965	-0.39885	5.965	-1.05153		-1.215	0.035	-1.215	-0.183	-1.215	-0.03	-1.215	-0.005
5.97	-0.43511	5.97	-0.21756	5.97	-0.1813	5.97	-1.05153		-1.214	-0.049	-1.214	-0.071	-1.214	0.026	-1.214	0.084
5.975	-0.43511	5.975	-0.21756	5.975	-0.1813	5.975	-0.87023		-1.213	0.035	-1.213	0.04	-1.213	0.026	-1.213	0.102
5.98	-0.43511	5.98	-0.21756	5.98	-0.39885	5.98	-0.65267		-1.212	0.091	-1.212	0.077	-1.212	-0.002	-1.212	0.066
5.985	-0.21756	5.985	-0.43511	5.985	-0.39885	5.985	-0.65267		-1.211	0.035	-1.211	0.077	-1.211	-0.058	-1.211	-0.023
5.99	-0.43511	5.99	-0.43511	5.99	-0.61641	5.99	-0.43511		-1.21	-0.105	-1.21	-0.016	-1.21	0.138	-1.21	-0.095
5.995	-0.43511	5.995	-0.43511	5.995	-0.79771	5.995	-0.21756		-1.209	-0.049	-1.209	-0.201	-1.209	-0.002	-1.209	-0.13
6	-0.43511	6	-0.43511	6	-1.01527	6	0		-1.208	-0.049	-1.208	-0.238	-1.208	-0.03	-1.208	-0.148
6.005	-0.65267	6.005	-0.65267	6.005	-1.23282	6.005	0		-1.207	-0.021	-1.207	-0.09	-1.207	-0.058	-1.207	-0.095
6.01	-0.65267	6.01	-0.65267	6.01	-1.41412	6.01	0.21756		-1.206	-0.105	-1.206	0.022	-1.206	-0.058	-1.206	0.013
6.015	-0.65267	6.015	-0.65267	6.015	-1.41412	6.015	0.21756		-1.205	0.035	-1.205	0.04	-1.205	0.026	-1.205	0.173
6.02	-0.87023	6.02	-0.65267	6.02	-1.41412	6.02	0.21756		-1.204	0.119	-1.204	0.077	-1.204	0.026	-1.204	0.156
6.025	-0.87023	6.025	-0.65267	6.025	-1.41412	6.025	0		-1.203	-0.049	-1.203	0.04	-1.203	-0.03	-1.203	0.031
6.03	-0.87023	6.03	-0.43511	6.03	-1.41412	6.03	0		-1.202	0.007	-1.202	-0.034	-1.202	-0.058	-1.202	-0.112
6.035	-0.87023	6.035	-0.43511	6.035	-1.23282	6.035	-0.21756		-1.201	-0.049	-1.201	-0.238	-1.201	-0.03	-1.201	-0.166
6.04	-0.65267	6.04	-0.43511	6.04	-1.01527	6.04	-0.21756		-1.2	-0.021	-1.2	-0.257	-1.2	0.026	-1.2	-0.077
6.045	-0.65267	6.045	-0.43511	6.045	-0.79771	6.045	-0.43511		-1.199	0.007	-1.199	-0.09	-1.199	-0.002	-1.199	-0.005
6.05	-0.65267	6.05	-0.43511	6.05	-0.61641	6.05	-0.65267		-1.198	0.007	-1.198	0.114	-1.198	-0.254	-1.198	0.084
6.055	-0.65267	6.055	-0.65267	6.055	-0.39885	6.055	-0.65267		-1.197	0.007	-1.197	0.077	-1.197	0.11	-1.197	0.102
6.06	-0.65267	6.06	-0.65267	6.06	-0.39885	6.06	-0.65267		-1.196	0.063	-1.196	0.04	-1.196	0.026	-1.196	0.031
6.065	-0.65267	6.065	-0.65267	6.065	-0.61641	6.065	-0.65267		-1.195	0.063	-1.195	0.059	-1.195	-0.058	-1.195	-0.112
6.07	-0.65267	6.07	-0.65267	6.07	-0.79771	6.07	-0.65267		-1.194	0.035	-1.194	-0.127	-1.194	-0.03	-1.194	-0.112
6.075	-0.65267	6.075	-0.65267	6.075	-0.79771	6.075	-0.65267		-1.193	-0.021	-1.193	-0.294	-1.193	0.026	-1.193	-0.077
6.08	-0.65267	6.08	-0.65267	6.08	-1.01527	6.08	-0.65267		-1.192	-0.105	-1.192	-0.257	-1.192	0.026	-1.192	-0.13
6.085	-0.65267	6.085	-0.65267	6.085	-1.23282	6.085	-0.65267		-1.191	0.007	-1.191	-0.09	-1.191	-0.002	-1.191	-0.023
6.09	-0.65267	6.09	-0.65267	6.09	-1.41412	6.09	-0.87023		-1.19	0.035	-1.19	0.114	-1.19	-0.002	-1.19	0.12
6.095	-0.65267	6.095	-0.65267	6.095	-1.41412	6.095	-0.87023		-1.189	-0.021	-1.189	0.151	-1.189	0.054	-1.189	0.191
6.1	-0.65267	6.1	-0.65267	6.1	-1.23282	6.1	-1.05153		-1.188	0.147	-1.188	0.059	-1.188	0.082	-1.188	0.156
6.105	-0.43511	6.105	-0.65267	6.105	-1.23282	6.105	-1.05153		-1.187	0.007	-1.187	-0.053	-1.187	-0.03	-1.187	-0.023
6.11	-0.43511	6.11	-0.65267	6.11	-1.01527	6.11	-1.26908		-1.186	-0.049	-1.186	-0.127	-1.186	-0.058	-1.186	-0.112
6.115	-0.43511	6.115	-0.65267	6.115	-0.79771	6.115	-1.26908		-1.185	-0.077	-1.185	-0.238	-1.185	-0.03	-1.185	-0.166
6.12	-0.43511	6.12	-0.65267	6.12	-0.61641	6.12	-1.26908		-1.184	0.007	-1.184	-0.183	-1.184	0.026	-1.184	-0.023
6.125	-0.21756	6.125	-0.43511	6.125	-0.39885	6.125	-1.05153		-1.183	0.091	-1.183	-0.034	-1.183	0.054	-1.183	0.12
6.13	-0.21756	6.13	-0.43511	6.13	-0.1813	6.13	-1.05153		-1.182	-0.049	-1.182	0.114	-1.182	0.026	-1.182	0.209
6.135	-0.43511	6.135	-0.65267	6.135	0	6.135	-0.87023		-1.181	0.007	-1.181	0.114	-1.181	0.026	-1.181	0.12
6.14	-0.43511	6.14	-0.65267	6.14	0	6.14	-0.87023		-1.18	0.007	-1.18	0.04	-1.18	0.054	-1.18	0.12
6.145	-0.43511	6.145	-0.65267	6.145	-0.1813	6.145	-0.65267		-1.179	0.091	-1.179	-0.053	-1.179	-0.03	-1.179	-0.023
6.15	-0.43511	6.15	-0.65267	6.15	-0.39885	6.15	-0.65267		-1.178	-0.049	-1.178	-0.146	-1.178	-0.086	-1.178	-0.13
6.155	-0.65267	6.155	-0.65267	6.155	-0.61641	6.155	-0.65267		-1.177	-0.049	-1.177	-0.183	-1.177	-0.03	-1.177	-0.112
6.16	-0.65267	6.16	-0.65267	6.16	-0.79771	6.16	-0.65267		-1.176	0.035	-1.176	-0.127	-1.176	0.026	-1.176	-0.041
6.165	-0.65267	6.165	-0.65267	6.165	-1.01527	6.165	-0.65267		-1.175	0.035	-1.175	-0.034	-1.175	0.026	-1.175	0.066
6.17	-0.65267	6.17	-0.65267	6.17	-1.23282	6.17	-0.87023		-1.174	0.035	-1.174	0.114	-1.174	-0.03	-1.174	0.066
6.175	-0.87023	6.175	-0.65267	6.175	-1.23282	6.175	-0.87023		-1.173	-0.021	-1.173	0.133	-1.173	-0.03	-1.173	0.102
6.18	-0.87023	6.18	-0.65267	6.18	-1.41412	6.18	-0.87023		-1.172	0.035	-1.172	-0.016	-1.172	0.082	-1.172	0.084
6.185	-0.87023	6.185	-0.65267	6.185	-1.23282	6.185	-0.87023		-1.171	-0.021	-1.171	-0.201	-1.171	0.026	-1.171	-0.112
6.19	-0.87023	6.19	-0.65267	6.19	-1.23282	6.19	-0.87023		-1.17	-0.049	-1.17	-0.22	-1.17	-0.086	-1.17	-0.202
6.195	-0.87023	6.195	-0.43511	6.195	-1.01527	6.195	-0.87023		-1.169	-0.133	-1.169	-0.146	-1.169	-0.086	-1.169	-0.148
6.2	-0.87023	6.2	-0.43511	6.2	-0.79771	6.2	-0.65267		-1.168	0.007	-1.168	-0.108	-1.168	0.082	-1.168	0.031
6.205	-0.87023	6.205	-0.43511	6.205	-0.61641	6.205	-0.65267		-1.167	0.147	-1.167	0.077	-1.167	-0.002	-1.167	0.156
6.21	-0.87023	6.21	-0.43511	6.21	-0.39885	6.21	-0.65267		-1.166	0.007	-1.166	0.281	-1.166	-0.03	-1.166	0.173
6.215	-0.65267	6.215	-0.43511	6.215	-0.39885	6.215	-0.43511		-1.165	-0.021	-1.165	0.114	-1.165	-0.03	-1.165	0.031
6.22	-0.65267	6.22	-0.43511	6.22	-0.1813	6.22	-0.43511		-1.164	-0.021	-1.164	-0.108	-1.164	-0.002	-1.164	-0.041
6.225	-0.65267	6.225	-0.43511	6.225	-0.39885	6.225	-0.65267		-1.163	0.007	-1.163	-0.22	-1.163	-0.03	-1.163	-0.095
6.23	-0.65267	6.23	-0.65267	6.23	-0.39885	6.23	-0.65267		-1.162	-0.049	-1.162	-0.108	-1.162	-0.058	-1.162	-0.059
6.235	-0.43511	6.235	-0.65267	6.235	-0.61641	6.235	-0.65267		-1.161	-0.021	-1.161	-0.071	-1.161	0.026	-1.161	0.031
6.24	-0.43511	6.24	-0.87023	6.24	-0.79771	6.24	-0.87023		-1.16	0.007	-1.16	-0.016	-1.16	0.026	-1.16	0.048
6.245	-0.43511	6.245	-0.87023	6.245	-1.01527	6.245	-1.05153		-1.159	0.063	-1.159	0.04	-1.159	0.11	-1.159	0.12
6.25	-0.65267	6.25	-0.87023	6.25	-1.23282	6.25	-1.05153		-1.158	0.091	-1.158	0.17	-1.158	-0.002	-1.158	0.12
6.255	-0.65267	6.255	-0.87023	6.255	-1.23282	6.255	-1.05153		-1.157	-0.049	-1.157	0.04	-1.157	-0.03	-1.157	0.084
6.26	-0.87023	6.26	-0.87023	6.26	-1.41412	6.26	-1.05153		-1.156	0.007	-1.156	-0.127	-1.156	0.026	-1.156	-0.041
6.265	-0.87023	6.265	-0.87023	6.265	-1.23282	6.265	-1.05153		-1.155	-0.245	-1.155	-0.201	-1.155	-0.002	-1.155	-0.166
6.27	-0.87023	6.27	-0.87023	6.27	-1.01527	6.27	-1.05153		-1.154	0.035	-1.154	-0.183	-1.154	-0.086	-1.154	-0.13
6.275	-0.87023	6.275	-0.65267	6.275	-0.79771	6.275	-1.05153		-1.153	-0.049	-1.153	-0.09	-1.153	-0.058	-1.153	-0.095
6.28	-0.87023	6.28	-0.65267	6.28	-0.61641	6.28	-0.87023		-1.152	0.007	-1.152	-0.016	-1.152	0.026	-1.152	0.066
6.285	-0.87023	6.285	-0.65267	6.285	-0.39885	6.285	-0.87023		-1.151	0.119	-1.151	0.114	-1.151	0.138	-1.151	0.191
6.29	-0.87023	6.29	-0.43511	6.29	-0.1813	6.29	-0.65267		-1.15	0.035	-1.15	0.17	-1.15	-0.002	-1.15	0.12
6.295	-0.87023	6.295	-0.43511	6.295	0	6.295	-0.65267		-1.149	-0.021	-1.149	0.114	-1.149	-0.058	-1.149	-0.095
6.3	-0.87023	6.3	-0.43511	6.3	0	6.3	-0.65267		-1.148	-0.021	-1.148	-0.183	-1.148	-0.058	-1.148	-0.148
6.305	-0.87023	6.305	-0.43511	6.305	0	6.305	-0.65267		-1.147	-0.049	-1.147	-0.275	-1.147	-0.03	-1.147	-0.095
6.31	-0.65267	6.31	-0.43511	6.31	-0.1813	6.31	-0.65267		-1.146	-0.021	-1.146	-0.183	-1.146	-0.03	-1.146	-0.077
6.315	-0.65267	6.315	-0.43511	6.315	-0.39885	6.315	-0.87023		-1.145	-0.077	-1.145	-0.034	-1.145	-0.03	-1.145	0.031
6.32	-0.65267	6.32	-0.65267	6.32	-0.61641	6.32	-0.87023		-1.144	0.063	-1.144	0.077	-1.144	0.026	-1.144	0.102
6.325	-0.43511	6.325	-0.65267	6.325	-0.79771	6.325	-0.87023		-1.143	0.091	-1.143	0.114	-1.143	0.026	-1.143	0.138
6.33	-0.43511	6.33	-0.87023	6.33	-1.01527	6.33	-1.05153		-1.142	0.091	-1.142	0.04	-1.142	-0.002	-1.142	0.12
6.335	-0.43511	6.335	-0.87023	6.335	-1.23282	6.335	-1.05153		-1.141	-0.049	-1.141	0.04	-1.141	-0.058	-1.141	-0.041
6.34	-0.43511	6.34	-0.87023	6.34	-1.23282	6.34	-1.05153		-1.14	-0.049	-1.14	-0.108	-1.14	-0.03	-1.14	-0.095
6.345	-0.43511	6.345	-0.87023	6.345	-1.23282	6.345	-1.05153		-1.139	-0.021	-1.139	-0.257	-1.139	-0.002	-1.139	-0.148
6.35	-0.43511	6.35	-0.87023	6.35	-1.01527	6.35	-0.87023		-1.138	0.035	-1.138	-0.127	-1.138	-0.002	-1.138	-0.13
6.355	-0.65267	6.355	-0.65267	6.355	-0.79771	6.355	-0.65267		-1.137	0.035	-1.137	-0.016	-1.137	-0.03	-1.137	-0.041
6.36	-0.65267	6.36	-0.65267	6.36	-0.61641	6.36	-0.65267		-1.136	-0.021	-1.136	0.04	-1.136	0.054	-1.136	0.156
6.365	-0.65267	6.365	-0.65267	6.365	-0.39885	6.365	-0.43511		-1.135	0.091	-1.135	0.04	-1.135	0.026	-1.135	0.156
6.37	-0.65267	6.37	-0.65267	6.37	-0.1813	6.37	-0.43511		-1.134	0.091	-1.134	0.114	-1.134	-0.002	-1.134	-0.023
6.375	-0.65267	6.375	-0.43511	6.375	-0.1813	6.375	-0.21756		-1.133	0.007	-1.133	-0.034	-1.133	-0.114	-1.133	-0.148
6.38	-0.65267	6.38	-0.43511	6.38	0	6.38	-0.21756		-1.132	-0.049	-1.132	-0.201	-1.132	-0.058	-1.132	-0.238
6.385	-0.87023	6.385	-0.43511	6.385	0	6.385	-0.21756		-1.131	-0.021	-1.131	-0.294	-1.131	-0.002	-1.131	-0.13
6.39	-0.87023	6.39	-0.43511	6.39	0	6.39	-0.21756		-1.13	-0.105	-1.13	-0.09	-1.13	0.026	-1.13	-0.023
6.395	-0.87023	6.395	-0.43511	6.395	0	6.395	-0.21756		-1.129	-0.049	-1.129	0.096	-1.129	-0.03	-1.129	0.084
6.4	-0.87023	6.4	-0.43511	6.4	-0.1813	6.4	-0.21756		-1.128	0.035	-1.128	0.114	-1.128	-0.03	-1.128	0.048
6.405	-0.65267	6.405	-0.43511	6.405	-0.1813	6.405	-0.43511		-1.127	0.063	-1.127	0.077	-1.127	0.026	-1.127	0.048
6.41	-0.65267	6.41	-0.43511	6.41	-0.39885	6.41	-0.43511		-1.126	0.091	-1.126	0.022	-1.126	-0.002	-1.126	0.12
6.415	-0.65267	6.415	-0.65267	6.415	-0.39885	6.415	-0.43511		-1.125	-0.021	-1.125	-0.09	-1.125	-0.058	-1.125	0.013
6.42	-0.43511	6.42	-0.65267	6.42	-0.39885	6.42	-0.43511		-1.124	-0.133	-1.124	-0.201	-1.124	-0.058	-1.124	-0.13
6.425	-0.43511	6.425	-0.65267	6.425	-0.39885	6.425	-0.65267		-1.123	0.035	-1.123	-0.183	-1.123	0.054	-1.123	-0.148
6.43	-0.65267	6.43	-0.65267	6.43	-0.39885	6.43	-0.65267		-1.122	0.035	-1.122	-0.071	-1.122	-0.002	-1.122	-0.005
6.435	-0.43511	6.435	-0.65267	6.435	-0.61641	6.435	-0.43511		-1.121	0.035	-1.121	0.077	-1.121	0.026	-1.121	0.12
6.44	-0.65267	6.44	-0.65267	6.44	-0.61641	6.44	-0.43511		-1.12	0.007	-1.12	0.133	-1.12	-0.002	-1.12	0.138
6.445	-0.65267	6.445	-0.65267	6.445	-0.61641	6.445	-0.43511		-1.119	0.091	-1.119	0.114	-1.119	0.054	-1.119	0.102
6.45	-0.65267	6.45	-0.65267	6.45	-0.79771	6.45	-0.21756		-1.118	0.371	-1.118	0.04	-1.118	0.026	-1.118	-0.023
6.455	-0.65267	6.455	-0.65267	6.455	-0.79771	6.455	-0.21756		-1.117	-0.049	-1.117	-0.108	-1.117	-0.058	-1.117	-0.166
6.46	-0.87023	6.46	-0.65267	6.46	-0.79771	6.46	-0.21756		-1.116	-0.105	-1.116	-0.183	-1.116	-0.114	-1.116	-0.255
6.465	-0.87023	6.465	-0.65267	6.465	-1.01527	6.465	-0.21756		-1.115	-0.077	-1.115	-0.22	-1.115	-0.002	-1.115	-0.077
6.47	-0.87023	6.47	-0.65267	6.47	-1.01527	6.47	-0.21756		-1.114	0.035	-1.114	-0.108	-1.114	0.082	-1.114	0.048
6.475	-0.87023	6.475	-0.65267	6.475	-1.01527	6.475	-0.21756		-1.113	0.091	-1.113	0.096	-1.113	-0.03	-1.113	0.048
6.48	-0.87023	6.48	-0.65267	6.48	-1.01527	6.48	-0.21756		-1.112	0.007	-1.112	0.17	-1.112	-0.058	-1.112	0.031
6.485	-0.87023	6.485	-0.87023	6.485	-0.79771	6.485	-0.43511		-1.111	0.091	-1.111	0.059	-1.111	0.082	-1.111	-0.023
6.49	-0.87023	6.49	-0.87023	6.49	-0.61641	6.49	-0.43511		-1.11	-0.021	-1.11	-0.146	-1.11	0.054	-1.11	-0.077
6.495	-0.65267	6.495	-0.87023	6.495	-0.61641	6.495	-0.43511		-1.109	0.063	-1.109	-0.201	-1.109	-0.058	-1.109	-0.166
6.5	-0.65267	6.5	-0.87023	6.5	-0.39885	6.5	-0.21756		-1.108	-0.021	-1.108	-0.238	-1.108	-0.086	-1.108	-0.166
6.505	-0.65267	6.505	-0.87023	6.505	-0.1813	6.505	-0.21756		-1.107	0.063	-1.107	-0.108	-1.107	-0.03	-1.107	-0.059
6.51	-0.43511	6.51	-0.87023	6.51	-0.1813	6.51	-0.21756		-1.106	0.035	-1.106	-0.034	-1.106	0.082	-1.106	0.173
6.515	-0.43511	6.515	-0.87023	6.515	-0.1813	6.515	-0.21756		-1.105	0.007	-1.105	0.059	-1.105	0.138	-1.105	0.316
6.52	-0.43511	6.52	-0.87023	6.52	-0.1813	6.52	0		-1.104	0.035	-1.104	0.114	-1.104	-0.03	-1.104	0.209
6.525	-0.21756	6.525	-0.87023	6.525	-0.1813	6.525	0		-1.103	-0.077	-1.103	0.003	-1.103	0.026	-1.103	0.138
6.53	-0.21756	6.53	-0.87023	6.53	-0.1813	6.53	0		-1.102	0.091	-1.102	-0.108	-1.102	-0.03	-1.102	-0.077
6.535	-0.21756	6.535	-0.65267	6.535	-0.1813	6.535	0		-1.101	0.035	-1.101	-0.09	-1.101	-0.002	-1.101	-0.148
6.54	-0.43511	6.54	-0.65267	6.54	-0.39885	6.54	0		-1.1	-0.049	-1.1	-0.146	-1.1	-0.058	-1.1	-0.041
6.545	-0.21756	6.545	-0.65267	6.545	-0.39885	6.545	0		-1.099	0.007	-1.099	-0.146	-1.099	-0.254	-1.099	0.048
6.55	-0.43511	6.55	-0.65267	6.55	-0.61641	6.55	0		-1.098	0.119	-1.098	0.04	-1.098	0.082	-1.098	0.084
6.555	-0.43511	6.555	-0.43511	6.555	-0.61641	6.555	0		-1.097	0.063	-1.097	0.189	-1.097	0.054	-1.097	0.102
6.56	-0.21756	6.56	-0.43511	6.56	-0.79771	6.56	0		-1.096	-0.077	-1.096	0.151	-1.096	-0.086	-1.096	0.013
6.565	-0.21756	6.565	-0.43511	6.565	-0.79771	6.565	0		-1.095	0.035	-1.095	-0.016	-1.095	-0.086	-1.095	-0.112
6.57	-0.43511	6.57	-0.43511	6.57	-1.01527	6.57	0		-1.094	0.007	-1.094	-0.22	-1.094	0.026	-1.094	-0.13
6.575	-0.43511	6.575	-0.65267	6.575	-1.01527	6.575	-0.21756		-1.093	0.091	-1.093	-0.257	-1.093	-0.03	-1.093	-0.095
6.58	-0.43511	6.58	-0.65267	6.58	-1.01527	6.58	-0.43511		-1.092	-0.021	-1.092	-0.127	-1.092	-0.03	-1.092	-0.13
6.585	-0.65267	6.585	-0.65267	6.585	-1.23282	6.585	-0.65267		-1.091	-0.049	-1.091	-0.016	-1.091	-0.058	-1.091	-0.023
6.59	-0.65267	6.59	-0.87023	6.59	-1.01527	6.59	-1.05153		-1.09	0.035	-1.09	0.04	-1.09	0.082	-1.09	0.066
6.595	-0.87023	6.595	-0.87023	6.595	-1.01527	6.595	-1.26908		-1.089	0.091	-1.089	0.04	-1.089	0.11	-1.089	0.156
6.6	-0.87023	6.6	-0.87023	6.6	-1.01527	6.6	-1.26908		-1.088	0.035	-1.088	0.04	-1.088	-0.03	-1.088	0.066
6.605	-0.87023	6.605	-0.87023	6.605	-0.79771	6.605	-1.26908		-1.087	-0.049	-1.087	-0.108	-1.087	-0.03	-1.087	-0.023
6.61	-0.87023	6.61	-0.65267	6.61	-0.79771	6.61	-1.26908		-1.086	0.007	-1.086	-0.183	-1.086	-0.086	-1.086	-0.112
6.615	-0.87023	6.615	-0.65267	6.615	-0.79771	6.615	-1.05153		-1.085	-0.021	-1.085	-0.238	-1.085	-0.058	-1.085	-0.166
6.62	-0.65267	6.62	-0.43511	6.62	-0.61641	6.62	-1.05153		-1.084	-0.049	-1.084	-0.127	-1.084	-0.058	-1.084	-0.059
6.625	-0.65267	6.625	-0.43511	6.625	-0.61641	6.625	-0.65267		-1.083	0.007	-1.083	-0.034	-1.083	-0.03	-1.083	0.12
6.63	-0.65267	6.63	-0.43511	6.63	-0.61641	6.63	-0.43511		-1.082	0.035	-1.082	0.003	-1.082	0.026	-1.082	0.191
6.635	-0.65267	6.635	-0.43511	6.635	-0.39885	6.635	-0.43511		-1.081	-0.049	-1.081	0.226	-1.081	0.026	-1.081	0.12
6.64	-0.43511	6.64	-0.43511	6.64	-0.39885	6.64	-0.21756		-1.08	0.007	-1.08	0.189	-1.08	-0.058	-1.08	0.013
6.645	-0.43511	6.645	-0.43511	6.645	-0.1813	6.645	-0.21756		-1.079	-0.049	-1.079	-0.034	-1.079	-0.058	-1.079	-0.023
6.65	-0.43511	6.65	-0.43511	6.65	0	6.65	-0.43511		-1.078	-0.049	-1.078	-0.22	-1.078	-0.058	-1.078	-0.112
6.655	-0.43511	6.655	-0.43511	6.655	0	6.655	-0.43511		-1.077	-0.021	-1.077	-0.238	-1.077	-0.03	-1.077	-0.13
6.66	-0.43511	6.66	-0.65267	6.66	0.21756	6.66	-0.65267		-1.076	0.063	-1.076	-0.09	-1.076	-0.002	-1.076	-0.023
6.665	-0.43511	6.665	-0.65267	6.665	0.21756	6.665	-0.87023		-1.075	-0.021	-1.075	0.022	-1.075	-0.03	-1.075	0.048
6.67	-0.43511	6.67	-0.65267	6.67	0	6.67	-1.05153		-1.074	0.063	-1.074	0.059	-1.074	-0.002	-1.074	0.066
6.675	-0.65267	6.675	-0.87023	6.675	-0.1813	6.675	-1.05153		-1.073	0.119	-1.073	0.04	-1.073	0.026	-1.073	0.138
6.68	-0.65267	6.68	-0.87023	6.68	-0.39885	6.68	-1.26908		-1.072	0.063	-1.072	0.022	-1.072	0.054	-1.072	0.048
6.685	-0.65267	6.685	-0.87023	6.685	-0.61641	6.685	-1.26908		-1.071	-0.077	-1.071	-0.127	-1.071	-0.058	-1.071	-0.166
6.69	-0.87023	6.69	-0.65267	6.69	-0.79771	6.69	-1.26908		-1.07	-0.021	-1.07	-0.238	-1.07	-0.114	-1.07	-0.22
6.695	-0.87023	6.695	-0.65267	6.695	-0.79771	6.695	-1.26908		-1.069	0.231	-1.069	-0.09	-1.069	0.054	-1.069	-0.077
6.7	-0.87023	6.7	-0.65267	6.7	-1.01527	6.7	-1.05153		-1.068	0.007	-1.068	0.022	-1.068	0.026	-1.068	0.173
6.705	-0.65267	6.705	-0.65267	6.705	-0.79771	6.705	-0.87023		-1.067	0.007	-1.067	0.114	-1.067	-0.002	-1.067	0.12
6.71	-0.87023	6.71	-0.65267	6.71	-0.79771	6.71	-0.43511		-1.066	0.035	-1.066	0.133	-1.066	0.026	-1.066	0.12
6.715	-0.87023	6.715	-0.65267	6.715	-0.79771	6.715	-0.21756		-1.065	0.091	-1.065	0.114	-1.065	0.082	-1.065	0.031
6.72	-0.65267	6.72	-0.65267	6.72	-0.61641	6.72	0		-1.064	0.035	-1.064	0.04	-1.064	-0.058	-1.064	-0.059
6.725	-0.65267	6.725	-0.43511	6.725	-0.61641	6.725	0		-1.063	-0.049	-1.063	-0.034	-1.063	-0.058	-1.063	-0.148
6.73	-0.65267	6.73	-0.43511	6.73	-0.39885	6.73	0		-1.062	-0.021	-1.062	-0.164	-1.062	-0.03	-1.062	-0.095
6.735	-0.65267	6.735	-0.43511	6.735	-0.39885	6.735	-0.21756		-1.061	-0.021	-1.061	-0.22	-1.061	0.026	-1.061	0.031
6.74	-0.43511	6.74	-0.43511	6.74	-0.39885	6.74	-0.21756		-1.06	0.119	-1.06	-0.034	-1.06	0.026	-1.06	0.084
6.745	-0.43511	6.745	-0.43511	6.745	-0.39885	6.745	-0.43511		-1.059	0.035	-1.059	0.096	-1.059	-0.03	-1.059	0.084
6.75	-0.43511	6.75	-0.43511	6.75	-0.39885	6.75	-0.65267		-1.058	0.007	-1.058	0.096	-1.058	0.026	-1.058	0.191
6.755	-0.43511	6.755	-0.43511	6.755	-0.61641	6.755	-0.65267		-1.057	-0.217	-1.057	-0.071	-1.057	0.026	-1.057	0.102
6.76	-0.43511	6.76	-0.43511	6.76	-0.79771	6.76	-0.87023		-1.056	0.119	-1.056	-0.09	-1.056	-0.058	-1.056	-0.023
6.765	-0.65267	6.765	-0.43511	6.765	-0.79771	6.765	-0.65267		-1.055	-0.105	-1.055	-0.183	-1.055	-0.086	-1.055	-0.202
6.77	-0.65267	6.77	-0.43511	6.77	-1.01527	6.77	-0.65267		-1.054	-0.105	-1.054	-0.183	-1.054	-0.058	-1.054	-0.166
6.775	-0.65267	6.775	-0.43511	6.775	-1.01527	6.775	-0.65267		-1.053	0.035	-1.053	-0.108	-1.053	0.11	-1.053	-0.148
6.78	-0.87023	6.78	-0.65267	6.78	-1.01527	6.78	-0.43511		-1.052	0.007	-1.052	0.059	-1.052	0.082	-1.052	0.031
6.785	-0.87023	6.785	-0.43511	6.785	-1.23282	6.785	-0.43511		-1.051	0.035	-1.051	0.133	-1.051	0.026	-1.051	0.281
6.79	-0.87023	6.79	-0.43511	6.79	-1.23282	6.79	-0.43511		-1.05	-0.021	-1.05	0.114	-1.05	-0.002	-1.05	0.245
6.795	-0.87023	6.795	-0.43511	6.795	-1.23282	6.795	-0.43511		-1.049	0.063	-1.049	-0.016	-1.049	-0.002	-1.049	-0.077
6.8	-0.87023	6.8	-0.43511	6.8	-1.23282	6.8	-0.43511		-1.048	0.007	-1.048	-0.034	-1.048	-0.058	-1.048	-0.166
6.805	-0.87023	6.805	-0.43511	6.805	-1.01527	6.805	-0.65267		-1.047	-0.161	-1.047	-0.183	-1.047	-0.03	-1.047	-0.112
6.81	-0.87023	6.81	-0.43511	6.81	-1.01527	6.81	-0.65267		-1.046	-0.049	-1.046	-0.22	-1.046	-0.002	-1.046	-0.095
6.815	-0.87023	6.815	-0.43511	6.815	-1.01527	6.815	-0.87023		-1.045	0.007	-1.045	-0.183	-1.045	-0.002	-1.045	0.048
6.82	-0.87023	6.82	-0.43511	6.82	-1.01527	6.82	-1.05153		-1.044	0.119	-1.044	0.022	-1.044	0.054	-1.044	0.12
6.825	-0.87023	6.825	-0.65267	6.825	-1.01527	6.825	-1.26908		-1.043	-0.021	-1.043	0.114	-1.043	-0.03	-1.043	0.138
6.83	-0.87023	6.83	-0.65267	6.83	-1.01527	6.83	-1.26908		-1.042	-0.021	-1.042	0.059	-1.042	-0.03	-1.042	0.084
6.835	-0.65267	6.835	-0.65267	6.835	-1.01527	6.835	-1.26908		-1.041	0.091	-1.041	-0.016	-1.041	0.026	-1.041	-0.059
6.84	-0.65267	6.84	-0.65267	6.84	-1.01527	6.84	-1.26908		-1.04	0.035	-1.04	-0.146	-1.04	0.026	-1.04	-0.059
6.845	-0.65267	6.845	-0.43511	6.845	-1.01527	6.845	-1.26908		-1.039	-0.049	-1.039	-0.09	-1.039	-0.002	-1.039	-0.184
6.85	-0.65267	6.85	-0.43511	6.85	-1.01527	6.85	-1.26908		-1.038	-0.021	-1.038	-0.071	-1.038	-0.086	-1.038	-0.184
6.855	-0.65267	6.855	-0.65267	6.855	-0.79771	6.855	-1.05153		-1.037	0.007	-1.037	0.022	-1.037	0.054	-1.037	-0.023
6.86	-0.65267	6.86	-0.43511	6.86	-0.79771	6.86	-1.05153		-1.036	0.091	-1.036	0.04	-1.036	0.026	-1.036	0.245
6.865	-0.65267	6.865	-0.43511	6.865	-0.79771	6.865	-0.87023		-1.035	-0.049	-1.035	0.077	-1.035	0.082	-1.035	0.12
6.87	-0.65267	6.87	-0.43511	6.87	-0.79771	6.87	-0.87023		-1.034	-0.021	-1.034	0.077	-1.034	-0.03	-1.034	-0.023
6.875	-0.65267	6.875	-0.43511	6.875	-0.79771	6.875	-0.87023		-1.033	0.035	-1.033	-0.071	-1.033	-0.03	-1.033	-0.13
6.88	-0.65267	6.88	-0.43511	6.88	-0.79771	6.88	-0.87023		-1.032	0.035	-1.032	-0.164	-1.032	-0.002	-1.032	-0.166
6.885	-0.65267	6.885	-0.43511	6.885	-1.01527	6.885	-0.87023		-1.031	-0.049	-1.031	-0.164	-1.031	-0.002	-1.031	-0.13
6.89	-0.65267	6.89	-0.43511	6.89	-1.01527	6.89	-0.87023		-1.03	-0.049	-1.03	-0.071	-1.03	-0.002	-1.03	-0.023
6.895	-0.65267	6.895	-0.43511	6.895	-1.01527	6.895	-1.05153		-1.029	-0.049	-1.029	-0.053	-1.029	-0.002	-1.029	0.12
6.9	-0.65267	6.9	-0.43511	6.9	-0.79771	6.9	-1.05153		-1.028	0.035	-1.028	-0.016	-1.028	0.082	-1.028	0.102
6.905	-0.43511	6.905	-0.43511	6.905	-0.79771	6.905	-1.26908		-1.027	-0.021	-1.027	0.022	-1.027	-0.002	-1.027	0.031
6.91	-0.43511	6.91	-0.65267	6.91	-0.79771	6.91	-1.26908		-1.026	-0.021	-1.026	0.003	-1.026	-0.03	-1.026	0.013
6.915	-0.43511	6.915	-0.65267	6.915	-0.61641	6.915	-1.26908		-1.025	-0.049	-1.025	-0.201	-1.025	-0.03	-1.025	-0.095
6.92	-0.43511	6.92	-0.65267	6.92	-0.61641	6.92	-1.26908		-1.024	-0.021	-1.024	-0.22	-1.024	0.054	-1.024	-0.184
6.925	-0.43511	6.925	-0.65267	6.925	-0.39885	6.925	-1.26908		-1.023	0.119	-1.023	-0.09	-1.023	-0.058	-1.023	-0.184
6.93	-0.43511	6.93	-0.87023	6.93	-0.39885	6.93	-1.05153		-1.022	-0.105	-1.022	0.003	-1.022	-0.058	-1.022	-0.041
6.935	-0.65267	6.935	-0.87023	6.935	-0.39885	6.935	-1.05153		-1.021	0.119	-1.021	-0.016	-1.021	0.026	-1.021	0.138
6.94	-0.65267	6.94	-0.87023	6.94	-0.61641	6.94	-0.87023		-1.02	-0.105	-1.02	0.077	-1.02	0.026	-1.02	0.12
6.945	-0.65267	6.945	-0.87023	6.945	-0.61641	6.945	-0.87023		-1.019	0.063	-1.019	0.114	-1.019	0.054	-1.019	0.12
6.95	-0.65267	6.95	-0.87023	6.95	-0.79771	6.95	-0.87023		-1.018	0.035	-1.018	0.003	-1.018	-0.03	-1.018	-0.041
6.955	-0.87023	6.955	-0.65267	6.955	-1.01527	6.955	-0.87023		-1.017	-0.049	-1.017	-0.183	-1.017	-0.086	-1.017	-0.202
6.96	-0.87023	6.96	-0.65267	6.96	-1.01527	6.96	-0.87023		-1.016	0.035	-1.016	-0.238	-1.016	-0.03	-1.016	-0.202
6.965	-0.87023	6.965	-0.65267	6.965	-1.23282	6.965	-0.87023		-1.015	0.035	-1.015	-0.146	-1.015	0.082	-1.015	-0.023
6.97	-0.87023	6.97	-0.65267	6.97	-1.23282	6.97	-0.87023		-1.014	0.035	-1.014	-0.09	-1.014	0.082	-1.014	0.084
6.975	-0.87023	6.975	-0.65267	6.975	-1.23282	6.975	-1.05153		-1.013	0.035	-1.013	0.022	-1.013	-0.002	-1.013	0.084
6.98	-0.65267	6.98	-0.65267	6.98	-1.23282	6.98	-1.05153		-1.012	0.063	-1.012	0.096	-1.012	0.138	-1.012	0.084
6.985	-0.65267	6.985	-0.65267	6.985	-1.23282	6.985	-1.26908		-1.011	0.063	-1.011	0.114	-1.011	-0.002	-1.011	0.013
6.99	-0.65267	6.99	-0.65267	6.99	-1.01527	6.99	-1.26908		-1.01	-0.077	-1.01	0.003	-1.01	-0.086	-1.01	-0.095
6.995	-0.65267	6.995	-0.65267	6.995	-1.01527	6.995	-1.26908		-1.009	0.007	-1.009	-0.164	-1.009	-0.086	-1.009	-0.202
7	-0.65267	7	-0.65267	7	-1.01527	7	-1.26908		-1.008	0.035	-1.008	-0.183	-1.008	0.026	-1.008	-0.077
7.005	-0.65267	7.005	-0.65267	7.005	-0.79771	7.005	-1.05153		-1.007	-0.077	-1.007	-0.053	-1.007	-0.002	-1.007	-0.059
7.01	-0.65267	7.01	-0.65267	7.01	-0.79771	7.01	-1.05153		-1.006	0.035	-1.006	0.003	-1.006	-0.058	-1.006	-0.023
7.015	-0.65267	7.015	-0.65267	7.015	-0.79771	7.015	-0.87023		-1.005	0.035	-1.005	0.04	-1.005	-0.058	-1.005	0.173
7.02	-0.65267	7.02	-0.65267	7.02	-0.79771	7.02	-0.65267		-1.004	0.035	-1.004	-0.09	-1.004	0.11	-1.004	0.209
7.025	-0.87023	7.025	-0.87023	7.025	-1.01527	7.025	-0.43511		-1.003	0.035	-1.003	0.003	-1.003	0.054	-1.003	0.066
[truncated: 18,003 more rows]

## Sheet: Fig2
	Peak overpresure (psi)				Impulse, psi*ms
	B3		PCB		B3		PCB
	Average	StDev	Average	StDev	Average	StDev	Average	StDev
Incident	6.14889	0.41812	4.955	0.16925	7.61667	0.99508	6.18417	0.09199
Reflected	9.60354	0.49881	12.6158	0.48406	9.63	0.98126	8.61051	0.36534
Incident	10.5203	0.97385	10.67	0.46984	15.8426	1.35781	13.0833	0.18675
Reflected	18.094	1.49223	26.3608	2.21859	21.1415	1.4428	18.976	0.55986
Nominal BOP, psi	Reflected/Incident Ratio
	Peak overpressure Reflected to Incident ratio				Impulse Reflected to Incident ratio
	B3		PCB		B3		PCB
	Average	StDev	Average	StDev	Average	StDev	Average	StDev
5	1.56898	0.1335	2.52235	0.12165	1.28462	0.20506	1.35379	0.06454
10	1.73452	0.21398	2.42316	0.15011	1.34337	0.13887	1.45815	0.04536

## Sheet: Fig3
Orientation	Peak overpressure (psi)											Reflected/Incident Ratio
	Incident		Front		Left		Right		Back			Peak overpresure - 5 psi				Peak overpresure - 10 psi
	Average	StDev	Average	StDev	Average	StDev	Average	StDev	Average	StDev		0°	90°	180°	270°	0°	90°	180°	270°
0°	3.83833	0.26784	6.18333	0.16549	4.64667	0.16501	4.16333	0.61337	5.31167	0.11957		1.60417	1.21444	1.28446	1.34383	2.31824	1.71636	1.80258	1.98791
90°	3.79333	0.25224	4.745	0.45218	4.27167	0.26332	5.99	0.31925	5.02333	0.26875		1.60417	1	1.31614	1.20652	2.089	1.75893	1.81518	1.97921
180°	3.6	0.18633	3.56	0.29414	4.83	0.24609	4.55667	0.3067	5.99	0.39095		1.66486	1.16842	1.42131	1.31829	2.25033	1.63561	1.76408	2.07931
270°	3.48833	0.36745	4.605	0.4521	6.06833	0.48342	3.83167	0.5141	4.76167	0.43448		1.66486	1.15866	1.33713	1.26424	2.18912	1.5973	1.79015	1.91835
0°	10.9933	0.50377	17.6533	1.45464	10.0333	0.91845	8.74	1.73152	14.5533	1.14224		1.25714	1.19612	1.174	1.07767	1.48376	1.69179	1.71092	1.60372
90°	10.8767	0.55536	10.5583	0.36367	13.04	0.54743	18.2983	1.01677	10.2367	1.59607		1.232	1.33094	1.22547	1.07767	1.61877	1.68536	1.74544	1.3894
180°	10.7717	0.38249	9.55667	1.20894	10.6117	1.29212	10.2617	0.22833	17.8583	0.75687		1.29684	1.13265	1.23579	1.1859	1.62344	1.89626	1.87707	1.74446
270°	11.2583	0.604	10.1117	1.6881	19.8583	1.71841	11.8617	2.04274	11.041	0.54341		1.30786	1.09252	1.31614	1.06322	1.60646	1.91056	1.90461	1.64126
												1.27801	1.13265	1.22547	1.29673	1.6126	1.97879	1.79015	1.6575
												1.36889	1.19612	1.20782	1.27586	1.54904	1.91676	1.85598	1.61952
												1.40319	1.02778	1.19796	1.04128	1.79215	1.44264	1.46532	1.67967
												1.30786	1.06322	1.12452	1.17834	2	1.44264	1.50041	1.5075
												1.54948	1.42888	1.23851	1.52785	2.52675	1.70958	1.73016	2.15934
												1.54948	1.17658	1.26906	1.37174	2.27689	1.75198	1.74226	2.14989
												1.60811	1.37474	1.37046	1.49881	2.45273	1.62915	1.6932	2.25862
												1.60811	1.36326	1.28929	1.43736	2.38601	1.59099	1.71823	2.08378
												1.21429	1.40733	1.132	1.22524	1.61721	1.68511	1.64218	1.74202
												1.19	1.56595	1.18163	1.22524	1.76437	1.67871	1.67531	1.50922
												1.25263	1.33265	1.19158	1.34829	1.76945	1.88877	1.80165	1.89489
												1.26327	1.28543	1.26906	1.20881	1.75095	1.90302	1.82809	1.7828
												1.23444	1.33265	1.18163	1.4743	1.75763	1.97098	1.71823	1.80044
												1.32222	1.40733	1.16461	1.45057	1.68836	1.90919	1.78141	1.75918
												1.35535	1.20926	1.1551	1.18386	1.95334	1.43694	1.40645	1.82451
												1.26327	1.25096	1.08429	1.3397	2.17988	1.43694	1.44013	1.6375
												1.57813	1.30853	1.26258	1.48426	2.18381	1.65344	1.77381	2.08791
												1.57813	1.07748	1.29372	1.33261	1.96786	1.69444	1.78621	2.07877
												1.63784	1.25895	1.39709	1.45606	2.11984	1.57565	1.73592	2.18391
												1.63784	1.24843	1.31435	1.39636	2.06218	1.53874	1.76158	2.01485
												1.23673	1.28879	1.154	1.19029	1.39772	1.62977	1.68362	1.6844
												1.212	1.43405	1.20459	1.19029	1.5249	1.62357	1.71758	1.45929
												1.27579	1.22041	1.21474	1.30983	1.5293	1.82674	1.84711	1.83221
												1.28662	1.17717	1.29372	1.17433	1.51331	1.84052	1.87421	1.72383
												1.25726	1.22041	1.20459	1.43224	1.51908	1.90625	1.76158	1.74088
												1.34667	1.28879	1.18724	1.4092	1.45921	1.84649	1.82635	1.70098
												1.38041	1.10741	1.17755	1.15009	1.68823	1.38975	1.44194	1.76416
												1.28662	1.14559	1.10536	1.30149	1.88402	1.38975	1.47647	1.58333
												1.625	1.31729	1.25383	1.30751	2.2428	1.77251	1.67262	2.11978
												1.625	1.08468	1.28475	1.17391	2.02101	1.81647	1.68432	2.1105
												1.68649	1.26737	1.38741	1.28266	2.1771	1.68911	1.63689	2.21724
												1.68649	1.25678	1.30524	1.23007	2.11788	1.64955	1.66108	2.0456
												1.27347	1.29741	1.146	1.04854	1.43547	1.74714	1.58757	1.71011
												1.248	1.44365	1.19624	1.04854	1.56609	1.74049	1.6196	1.48157
												1.31368	1.22857	1.20632	1.15385	1.57061	1.95829	1.74174	1.86017
												1.32484	1.18504	1.28475	1.03448	1.55418	1.97306	1.7673	1.75014
												1.29461	1.22857	1.19624	1.26168	1.56011	2.04353	1.66108	1.76745
												1.38667	1.29741	1.17901	1.24138	1.49863	1.97946	1.72217	1.72695
												1.42141	1.11481	1.16939	1.01313	1.73383	1.48983	1.35968	1.79109
												1.32484	1.15326	1.0977	1.1465	1.93491	1.48983	1.39224	1.6075
												1.63281	1.31729	1.45952	1.57143	2.66667	1.90223	1.89583	2.2
												1.63281	1.08468	1.49552	1.41087	2.40297	1.9494	1.90909	2.19037
												1.69459	1.26737	1.61501	1.54157	2.58855	1.81273	1.85534	2.30115
												1.69459	1.25678	1.51936	1.47836	2.51813	1.77027	1.88276	2.12301
												1.27959	1.29741	1.334	1.26019	1.70676	1.875	1.79944	1.77482
												1.254	1.44365	1.39248	1.26019	1.86207	1.86787	1.83573	1.53763
												1.32	1.22857	1.40421	1.38675	1.86744	2.1016	1.97417	1.93057
												1.33121	1.18504	1.49552	1.2433	1.84791	2.11746	2.00314	1.81637
												1.30083	1.22857	1.39248	1.51636	1.85496	2.19308	1.88276	1.83434
												1.39333	1.29741	1.37243	1.49195	1.78185	2.12432	1.95199	1.7923
												1.42825	1.11481	1.36122	1.21764	2.06151	1.59886	1.54113	1.85887
												1.33121	1.15326	1.27778	1.37792	2.30059	1.59886	1.57803	1.66833
												1.67188	1.2779	1.36543	1.58111	2.59122	1.87415	1.75496	2.53846
												1.67188	1.05225	1.3991	1.41957	2.33498	1.92063	1.76723	2.52735
												1.73514	1.22947	1.5109	1.55107	2.51531	1.78598	1.71748	2.65517
												1.73514	1.21921	1.42141	1.48747	2.44689	1.74414	1.74286	2.44963
												1.3102	1.25862	1.248	1.26796	1.65847	1.84733	1.66573	2.04787
												1.284	1.40048	1.30271	1.26796	1.80939	1.8403	1.69933	1.77419
												1.35158	1.19184	1.31368	1.3953	1.8146	2.07059	1.82748	2.22758
												1.36306	1.14961	1.3991	1.25096	1.79563	2.08621	1.8543	2.09581
												1.33195	1.19184	1.30271	1.5257	1.80248	2.16071	1.74286	2.11655
												1.42667	1.25862	1.28395	1.50115	1.73144	2.09297	1.80695	2.06804
												1.46241	1.08148	1.27347	1.22514	2.00318	1.57526	1.42661	2.14485
												1.36306	1.11877	1.1954	1.38641	2.2355	1.57526	1.46078	1.925

## Sheet: Fig4
Orientation	Impulse (psi*ms)											Reflected/Incident Ratio
	Incident		Front		Left		Right		Back			Impulse - 5 psi				Impulse - 10 psi
	Average	StDev	Average	StDev	Average	StDev	Average	StDev	Average	StDev		0°	90°	180°	270°	0°	90°	180°	270°
0°	5.28113	0.13556	6.5	0.14142	5.85	0.40373	5.4	0.47329	7.01667	0.36009		1.27451	1.11111	1.18182	1.41176	1.43827	1.38037	1.31034	1.54422
90°	5.35285	0.25042	5.46667	0.33267	6.56667	0.35024	6.6	0.47749	5.95	0.6442		1.25	1.15385	1.22642	1.44	1.31638	1.49007	1.425	1.53378
180°	5.24927	0.13511	6.1	0.38471	5.58333	0.27869	5.31667	0.18348	6.85	0.64109		1.3	1.2	1.27451	1.38462	1.46541	1.38037	1.35714	1.48366
270°	5.19278	0.17337	5.28333	0.33714	6.98333	0.20412	6.06667	0.47188	5.58333	0.49967		1.27451	1.01695	1.27451	1.44	1.46541	1.5	1.43396	1.48366
0°	17.3358	2.14649	22.9667	1.64154	16.5333	1.11475	16.55	0.73959	21.5483	1.1588		1.06557	1.05263	1.18182	1.28571	1.35465	1.46104	1.28814	1.42767
90°	17.0957	1.53909	15.5333	0.60882	21.7833	0.54924	22.5833	0.84004	15.4667	1.64154		1.10169	1.07143	1.2037	1.24138	1.42073	1.49007	1.29545	1.35119
180°	16.9637	1.66351	20.8667	1.89807	17	0.60332	16.9	0.8	23.4833	1.59426		1.16071	0.88235	1.16071	1.30909	1.35465	1.60714	1.31792	1.50331
270°	17.2571	1.26251	15.4667	0.78145	23.75	1.35757	21.2833	1.97526	15.8383	1.54369		1	1.15385	1.16071	1.38462	1.2663	1.5411	1.40741	1.51941
												1.04839	1.07143	1.22642	1.35849	1.43827	1.52027	1.39024	1.50431
												1.18182	1.11111	1.06557	1.41176	1.42073	1.5625	1.34118	1.56552
												1.16071	0.92308	1.18182	1.18033	1.51299	1.24309	1.31792	1.3432
												1.14035	0.96774	1.2037	1.14286	1.49359	1.33136	1.2809	1.22703
												1.29412	1.2037	1.21818	1.37255	1.57407	1.35583	1.2931	1.55782
												1.26923	1.25	1.26415	1.4	1.44068	1.46358	1.40625	1.5473
												1.32	1.3	1.31373	1.34615	1.60377	1.35583	1.33929	1.49673
												1.29412	1.10169	1.31373	1.4	1.60377	1.47333	1.41509	1.49673
												1.08197	1.14035	1.21818	1.25	1.48256	1.43506	1.27119	1.44025
												1.11864	1.16071	1.24074	1.2069	1.55488	1.46358	1.27841	1.3631
												1.17857	0.95588	1.19643	1.27273	1.48256	1.57857	1.30058	1.51656
												1.01538	1.25	1.19643	1.34615	1.38587	1.5137	1.38889	1.5328
												1.06452	1.16071	1.26415	1.32075	1.57407	1.49324	1.37195	1.51756
												1.2	1.2037	1.09836	1.37255	1.55488	1.53472	1.32353	1.57931
												1.17857	1	1.21818	1.14754	1.65584	1.22099	1.30058	1.35503
												1.15789	1.04839	1.24074	1.11111	1.63462	1.30769	1.26404	1.23784
												1.23529	1.16667	1.16364	1.39216	1.30247	1.35583	1.3046	1.61905
												1.21154	1.21154	1.20755	1.42	1.19209	1.46358	1.41875	1.60811
												1.26	1.26	1.2549	1.36538	1.32704	1.35583	1.35119	1.55556
												1.23529	1.0678	1.2549	1.42	1.32704	1.47333	1.42767	1.55556
												1.03279	1.10526	1.16364	1.26786	1.22674	1.43506	1.28249	1.49686
												1.0678	1.125	1.18519	1.22414	1.28659	1.46358	1.28977	1.41667
												1.125	0.92647	1.14286	1.29091	1.22674	1.57857	1.31214	1.57616
												0.96923	1.21154	1.14286	1.36538	1.14674	1.5137	1.40123	1.59304
												1.01613	1.125	1.20755	1.33962	1.30247	1.49324	1.38415	1.5772
												1.14545	1.16667	1.04918	1.39216	1.28659	1.53472	1.33529	1.64138
												1.125	0.96923	1.16364	1.16393	1.37013	1.22099	1.31214	1.40828
												1.10526	1.01613	1.18519	1.12698	1.35256	1.30769	1.27528	1.28649
												1.2549	1.22222	1.12727	1.37255	1.30864	1.33129	1.25862	1.57823
												1.23077	1.26923	1.16981	1.4	1.19774	1.43709	1.36875	1.56757
												1.28	1.32	1.21569	1.34615	1.33333	1.33129	1.30357	1.51634
												1.2549	1.11864	1.21569	1.4	1.33333	1.44667	1.37736	1.51634
												1.04918	1.15789	1.12727	1.25	1.23256	1.40909	1.23729	1.45912
												1.08475	1.17857	1.14815	1.2069	1.29268	1.43709	1.24432	1.38095
												1.14286	0.97059	1.10714	1.27273	1.23256	1.55	1.2659	1.53642
												0.98462	1.26923	1.10714	1.34615	1.15217	1.4863	1.35185	1.55288
												1.03226	1.17857	1.16981	1.32075	1.30864	1.46622	1.33537	1.53744
												1.16364	1.22222	1.01639	1.37255	1.29268	1.50694	1.28824	1.6
												1.14286	1.01538	1.12727	1.14754	1.37662	1.1989	1.2659	1.37278
												1.12281	1.06452	1.14815	1.11111	1.35897	1.28402	1.23034	1.25405
												1.31373	1.25926	1.4	1.37255	1.4321	1.47239	1.47126	1.59864
												1.28846	1.30769	1.45283	1.4	1.31073	1.5894	1.6	1.58784
												1.34	1.36	1.5098	1.34615	1.45912	1.47239	1.52381	1.53595
												1.31373	1.15254	1.5098	1.4	1.45912	1.6	1.61006	1.53595
												1.09836	1.19298	1.4	1.25	1.34884	1.55844	1.44633	1.47799
												1.13559	1.21429	1.42593	1.2069	1.41463	1.5894	1.45455	1.39881
												1.19643	1	1.375	1.27273	1.34884	1.71429	1.47977	1.55629
												1.03077	1.30769	1.375	1.34615	1.26087	1.64384	1.58025	1.57296
												1.08065	1.21429	1.45283	1.32075	1.4321	1.62162	1.56098	1.55732
												1.21818	1.25926	1.2623	1.37255	1.41463	1.66667	1.50588	1.62069
												1.19643	1.04615	1.4	1.14754	1.50649	1.32597	1.47977	1.39053
												1.17544	1.09677	1.42593	1.11111	1.48718	1.42012	1.4382	1.27027
												1.27451	1.37037	1.38182	1.29412	1.45062	1.41718	1.45977	1.79592
												1.25	1.42308	1.43396	1.32	1.32768	1.5298	1.5875	1.78378
												1.3	1.48	1.4902	1.26923	1.47799	1.41718	1.5119	1.72549
												1.27451	1.25424	1.4902	1.32	1.47799	1.54	1.59748	1.72549
												1.06557	1.29825	1.38182	1.17857	1.36628	1.5	1.43503	1.66038
												1.10169	1.32143	1.40741	1.13793	1.43293	1.5298	1.44318	1.57143
												1.16071	1.08824	1.35714	1.2	1.36628	1.65	1.46821	1.74834
												1	1.42308	1.35714	1.26923	1.27717	1.58219	1.5679	1.76707
												1.04839	1.32143	1.43396	1.24528	1.45062	1.56081	1.54878	1.7495
												1.18182	1.37037	1.2459	1.29412	1.43293	1.60417	1.49412	1.82069
												1.16071	1.13846	1.38182	1.08197	1.52597	1.27624	1.46821	1.56213
												1.14035	1.19355	1.40741	1.04762	1.50641	1.36686	1.42697	1.42703

## Sheet: Fig5
Orientation	Peak overpressure (psi)
	FLRB		FRB		FLB		LRB		FLR
	Average	StDev	Average	StDev	Average	StDev	Average	StDev	Average	StDev
0°	5.07625	0.17148	5.21944	0.24129	5.38056	0.09289	4.70722	0.18438	4.99778	0.23059
90°	5.0075	0.25414	5.25278	0.25783	4.68	0.24289	5.095	0.23512	5.00222	0.3141
180°	4.73417	0.27516	4.70222	0.31888	4.79333	0.27447	5.12556	0.27829	4.31556	0.24188
270°	4.81667	0.41228	4.39944	0.40376	5.145	0.40134	4.88722	0.41396	4.835	0.45598
0°	12.745	0.80495	13.6489	1.27976	14.08	0.66929	11.1089	0.62311	12.1422	0.79796
90°	13.0333	0.77173	13.0311	0.85312	11.2783	0.70242	13.8583	1.02991	13.9656	0.53062
180°	12.0721	0.81331	12.5589	0.6829	12.6756	1.01421	12.9106	0.68804	10.1433	0.89491
270°	13.2182	1.45451	11.0048	1.38206	13.6703	1.26499	14.2537	1.39769	13.9439	1.78873
Orientation	Impulse (psi*ms)
	FLRB		FRB		FLB		LRB		FLR
	Average	StDev	Average	StDev	Average	StDev	Average	StDev	Average	StDev
0°	6.19167	0.17296	6.30556	0.27032	6.45556	0.1259	6.08889	0.19398	5.91667	0.19861
90°	6.14583	0.21588	6.00556	0.33026	5.99444	0.20593	6.37222	0.23515	6.21111	0.23727
180°	5.9625	0.23492	6.08889	0.31317	6.17778	0.28021	5.91667	0.2307	5.66667	0.20221
270°	5.97917	0.28958	5.64444	0.43188	5.95	0.23547	6.21111	0.27622	6.11111	0.22278
0°	19.3996	1.00927	20.355	1.14096	20.3494	1.12736	18.2106	0.81824	18.6833	1.01341
90°	18.8417	0.6802	17.8611	0.78526	17.5944	0.64753	19.9444	0.89732	19.9667	0.5064
180°	19.5625	0.9526	20.4167	1.10288	20.45	1.02648	19.1278	0.92025	18.2556	0.95071
270°	19.0846	1.3726	17.5294	1.41002	18.3517	1.18357	20.2906	1.57771	20.1667	1.33849

## Sheet: Fig6
Orientation	Fig. 6A				Orientation	Fig. 6B
0°	p-values	FRB	FLB	LRB	0°	p-values	FRB	FLB	LRB
	FLB	0.174355				FLB	0.486742
	LRB	0.00235015	6.88493e-05			LRB	0.00301281	1.27067e-05
	FLR	0.134889	0.00781044	0.0377585		FLR	0.0388205	0.00112934	0.032714
90°	p-values	FRB	FLB	LRB	90°	p-values	FRB	FLB	LRB
	FLB	0.00270147				FLB	0.00324704
	LRB	0.294193	0.0131987			LRB	0.161737	0.000714656
	FLR	0.163053	0.0767028	0.576256		FLR	0.0508287	3.15453e-05	0.826733
180°	p-values	FRB	FLB	LRB	180°	p-values	FRB	FLB	LRB
	FLB	0.607637				FLB	0.820568
	LRB	0.034666	0.0639935			LRB	0.395098	0.650003
	FLR	0.0412391	0.00969421	0.000330745		FLR	0.000462044	0.00104244	0.000170337
270°	p-values	FRB	FLB	LRB	270°	p-values	FRB	FLB	LRB
	FLB	0.0093655				FLB	0.00594107
	LRB	0.0657176	0.299157			LRB	0.00232911	0.466127
	FLR	0.110813	0.240183	0.839665		FLR	0.0105074	0.766673	0.74548
Orientation	Fig. 6C				Orientation	Fig. 6D
0°	p-values	FRB	FLB	LRB	0°	p-values	FRB	FLB	LRB
	FLB	0.257295				FLB	0.993398
	LRB	0.144894	0.00406709			LRB	0.00455652	0.0043699
	FLR	0.0190403	0.000411061	0.15961		FLR	0.0232255	0.0228229	0.395734
90°	p-values	FRB	FLB	LRB	90°	p-values	FRB	FLB	LRB
	FLB	0.945891				FLB	0.535968
	LRB	0.0538695	0.0145342			LRB	0.00167743	0.000543558
	FLR	0.246728	0.122654	0.264793		FLR	0.000444979	4.57472e-05	0.959181
180°	p-values	FRB	FLB	LRB	180°	p-values	FRB	FLB	LRB
	FLB	0.615774				FLB	0.957854
	LRB	0.305744	0.109642			LRB	0.0534569	0.0409695
	FLR	0.0226495	0.00544819	0.0743486		FLR	0.0047342	0.00328996	0.137478
270°	p-values	FRB	FLB	LRB	270°	p-values	FRB	FLB	LRB
	FLB	0.16791				FLB	0.300342
	LRB	0.0253259	0.109284			LRB	0.00969877	0.0386159
	FLR	0.0486264	0.251463	0.506418		FLR	0.00774006	0.0324117	0.886381

## Sheet: Fig7
Fig. 7B	Peak overpressure, psi
Helmet type	Incident		Front		Left		Right		Back
Ops-Core	10.4175	0.51869	12.9733	0.86947	10.61	0.82984	10.225	0.93099	14.105	0.9102
ECH	10.9967	0.32193	16.2617	0.98731	10.92	0.69625	11.0733	0.67105	15.03	1.45679
Fig. 7C	Impulse, psi*ms
Helmet type	Incident		Front		Left		Right		Back
Ops-Core	17.0483	0.62017	18.8167	1.33479	18.1633	0.79301	15.9333	0.50859	21.75	1.17431
ECH	16.575	0.87963	23.25	0.79937	17.1167	1.39344	16.0333	0.88919	21.0333	1.07083
Fig. 7D	Peak overpressure, psi
Helmet type	FLRB		FRB		FLB		LRB		FLR
Ops-Core	11.9783	0.58429	12.4344	0.771	12.5628	0.62771	11.6467	0.52229	11.2694	0.54908
ECH	13.3212	0.58805	14.1217	0.9323	14.0706	0.64123	12.3411	0.49963	12.7517	0.38413
Fig. 7E	Impulse, psi*ms
Helmet type	FLRB		FRB		FLB		LRB		FLR
Ops-Core	18.6658	0.74874	18.8333	0.74803	19.5767	0.87543	18.6156	0.74669	17.6378	0.74805
ECH	19.3583	0.75906	20.1056	0.7909	20.4667	0.79387	18.0611	0.78214	18.8	0.82651
